# Supplementary material for: ﻿A revision of the millipede family Paracortinidae (Diplopoda, Callipodida)
Source: Zookeys. 2023 Dec 28;1187:341–99. doi: 10.3897/zookeys.1187.113473 (PMC10768025; doi:10.3897/zookeys.1187.113473)
Supplement: XML Treatment for Paracortinidae [file zookeys.1187.113473-treatment1.xml]

<!DOCTYPE tp:taxon-treatment
  PUBLIC "-//TaxonX//DTD Taxonomic Treatment Publishing DTD v0 20100105//EN" "tax-treatment-NSO.dtd">
<tp:taxon-treatment xmlns:tp="http://www.plazi.org/taxpub"><tp:treatment-meta><kwd-group><label>Taxon classification</label><kwd>
                <named-content content-type="kingdom">Animalia</named-content>
              </kwd><kwd>
                <named-content content-type="order">Callipodida</named-content>
              </kwd><kwd>
                <named-content content-type="family">Paracortinidae</named-content>
              </kwd></kwd-group><mixed-citation publication-type="journal"><person-group><name><surname>Akkari</surname><given-names>Nesrine</given-names></name><name><surname>Macek</surname><given-names>Oliver</given-names></name><name><surname>Stoev</surname><given-names>Pavel</given-names></name></person-group><article-title>﻿A revision of the millipede family <tp:taxon-name><tp:taxon-name-part taxon-name-part-type="family">Paracortinidae</tp:taxon-name-part></tp:taxon-name> (<tp:taxon-name><tp:taxon-name-part taxon-name-part-type="class">Diplopoda</tp:taxon-name-part></tp:taxon-name>, <tp:taxon-name><tp:taxon-name-part taxon-name-part-type="order">Callipodida</tp:taxon-name-part></tp:taxon-name>)</article-title><source>Zookeys</source><day>28</day><month>12</month><year>2023</year><volume>1187</volume><fpage>341</fpage><lpage>399</lpage><pub-id pub-id-type="doi">10.3897/zookeys.1187.113473</pub-id></mixed-citation></tp:treatment-meta><tp:nomenclature><label>﻿Family</label><tp:taxon-name>
              <object-id xmlns:xlink="http://www.w3.org/1999/xlink" content-type="arpha" xlink:type="simple">DDF155A8-95C3-5A43-BE78-2B7108430802</object-id>
              <tp:taxon-name-part taxon-name-part-type="family">Paracortinidae</tp:taxon-name-part>
            </tp:taxon-name><tp:taxon-authority>Wang &amp; Zhang, 1993</tp:taxon-authority></tp:nomenclature><tp:treatment-sec sec-type="Emended diagnosis" id="SECID0E6HAE"><title>Emended diagnosis.</title><p>Middle-sized callipodidans with well-developed pleurotergal crests, poriferous ones prominent; male head either unmodified or with a prominent bulge. Pleurotergal setae apically pointed, usually in anterior position until PT4, on <abbrev xmlns:xlink="http://www.w3.org/1999/xlink" xlink:title="pleurotergites" id="ABBRID0EFIAE" xlink:type="simple">PT</abbrev> 5 some setae migrate posteriorly, and from PT6 all are in posterior position. Gonopods: parallel, diverging or converging. Sternum reduced or fused with coxae; coxae freely connected through a medial membranous lamina. Each gonopod with one or two prefemoroidal processes clavate and setose (<bold><abbrev xmlns:xlink="http://www.w3.org/1999/xlink" xlink:title="prefemoroidal process 1" id="ABBRID0EKIAE" xlink:type="simple">pf1</abbrev>, <abbrev xmlns:xlink="http://www.w3.org/1999/xlink" xlink:title="prefemoroidal process 2" id="ABBRID0EOIAE" xlink:type="simple">pf2</abbrev></bold>); one or two coxal lobes and a mesal coxal process varying in size; telopodite (<bold>T</bold>) long, unbranched in proximal parts, sometimes curved, twisted or forming a sharp angle at mid-length, distally complex with apical folds and lamellae and smaller projections, ending with solenomere (<bold>s</bold>) and parasolenomere (<bold><abbrev xmlns:xlink="http://www.w3.org/1999/xlink" xlink:title="parasolenomere" id="ABBRID0EXIAE" xlink:type="simple">ps</abbrev></bold>). Leg 2 in adult females reduced to two simple sclerites.</p><p>In most representatives of the family we examined, the chaetotaxy in the anterior pleurotergites is the same and follows this distribution (Table <xref ref-type="table" rid="T1">1</xref>), except in the Vietnamese species <italic><tp:taxon-name><tp:taxon-name-part taxon-name-part-type="genus" reg="Paracortina">Paracortina</tp:taxon-name-part><tp:taxon-name-part taxon-name-part-type="species" reg="multisegmentata">multisegmentata</tp:taxon-name-part></tp:taxon-name></italic> and <italic><tp:taxon-name><tp:taxon-name-part taxon-name-part-type="genus" reg="Paracortina">P.</tp:taxon-name-part><tp:taxon-name-part taxon-name-part-type="species" reg="kyrang">kyrang</tp:taxon-name-part></tp:taxon-name></italic>. As already established by <xref ref-type="bibr" rid="B28">Wang and Zhang (1993)</xref>, some paracortinids have a greater number of setae on each hemipleurite (6 or 7) from <abbrev xmlns:xlink="http://www.w3.org/1999/xlink" xlink:title="pleurotergites" id="ABBRID0E2JAE" xlink:type="simple">PT</abbrev> 6 onwards. However, the majority of the species show a 5+5 pattern.</p><table-wrap id="T1" position="float" orientation="portrait"><label>Table 1.</label><caption><p>Chaetotaxy of anterior pleurotergites in species of the family <tp:taxon-name><tp:taxon-name-part taxon-name-part-type="family">Paracortinidae</tp:taxon-name-part></tp:taxon-name>, except in the Vietnamese species <italic><tp:taxon-name><tp:taxon-name-part taxon-name-part-type="genus" reg="Paracortina">P.</tp:taxon-name-part><tp:taxon-name-part taxon-name-part-type="species" reg="multisegmentata">multisegmentata</tp:taxon-name-part></tp:taxon-name></italic> Stoev &amp; Geoffroy, 2004 and <italic><tp:taxon-name><tp:taxon-name-part taxon-name-part-type="genus" reg="Paracortina">P.</tp:taxon-name-part><tp:taxon-name-part taxon-name-part-type="species" reg="kyrang">kyrang</tp:taxon-name-part></tp:taxon-name></italic> Nguyen, Stoev, Nguyen &amp; Vu, 2023.</p></caption><table id="TID0E3VBI" rules="all"><tbody><tr><th rowspan="1" colspan="1"/><th rowspan="1" colspan="1">Anterior setae</th><th rowspan="1" colspan="1">Posterior setae</th></tr><tr><td rowspan="1" colspan="1">Collum</td><td rowspan="1" colspan="1"><italic>a</italic>, <italic>b</italic>, <italic>c</italic>, <italic>d</italic>, <italic>e</italic></td><td rowspan="1" colspan="1">–</td></tr><tr><td rowspan="1" colspan="1"><abbrev xmlns:xlink="http://www.w3.org/1999/xlink" xlink:title="pleurotergites" id="ABBRID0EKMAE" xlink:type="simple">PT</abbrev> 2</td><td rowspan="1" colspan="1"><italic>a</italic>, <italic>b</italic>, <italic>c</italic>, <italic>d</italic>, <italic>e</italic></td><td rowspan="1" colspan="1">–</td></tr><tr><td rowspan="1" colspan="1"><abbrev xmlns:xlink="http://www.w3.org/1999/xlink" xlink:title="pleurotergites" id="ABBRID0EDNAE" xlink:type="simple">PT</abbrev> 3</td><td rowspan="1" colspan="1"><italic>a</italic>, <italic>b</italic>, <italic>c</italic>, <italic>d</italic>, <italic>e</italic></td><td rowspan="1" colspan="1">–</td></tr><tr><td rowspan="1" colspan="1"><abbrev xmlns:xlink="http://www.w3.org/1999/xlink" xlink:title="pleurotergites" id="ABBRID0E3NAE" xlink:type="simple">PT</abbrev> 4</td><td rowspan="1" colspan="1"><italic>a</italic>, <italic>b</italic>, <italic>c</italic>, <italic>d</italic>, <italic>e</italic></td><td rowspan="1" colspan="1">–</td></tr><tr><td rowspan="1" colspan="1"><abbrev xmlns:xlink="http://www.w3.org/1999/xlink" xlink:title="pleurotergites" id="ABBRID0EVOAE" xlink:type="simple">PT</abbrev> 5</td><td rowspan="1" colspan="1"><italic>a</italic>, <italic>d</italic></td><td rowspan="1" colspan="1"><italic>b</italic>, <italic>c</italic>, <italic>e</italic></td></tr><tr><td rowspan="1" colspan="1"><abbrev xmlns:xlink="http://www.w3.org/1999/xlink" xlink:title="pleurotergites" id="ABBRID0EOPAE" xlink:type="simple">PT</abbrev> 6</td><td rowspan="1" colspan="1">–</td><td rowspan="1" colspan="1"><italic>a</italic>, <italic>b</italic>, <italic>c</italic>, <italic>d</italic>, <italic>e</italic></td></tr></tbody></table></table-wrap></tp:treatment-sec><tp:treatment-sec sec-type="Included genera" id="SECID0ECQAE"><title>Included genera.</title><p><italic><tp:taxon-name><tp:taxon-name-part taxon-name-part-type="genus" reg="Angulifemur">Angulifemur</tp:taxon-name-part></tp:taxon-name></italic><xref ref-type="bibr" rid="B29">Zhang 1997</xref> – two species.</p><p><italic><tp:taxon-name><tp:taxon-name-part taxon-name-part-type="genus" reg="Crassipetalum">Crassipetalum</tp:taxon-name-part></tp:taxon-name></italic> Akkari &amp; Stoev, gen. nov. – two species.</p><p><italic><tp:taxon-name><tp:taxon-name-part taxon-name-part-type="genus" reg="Paracortina">Paracortina</tp:taxon-name-part></tp:taxon-name></italic> Wang &amp; Zhang, 1993 – 13 species.</p><p><italic><tp:taxon-name><tp:taxon-name-part taxon-name-part-type="genus" reg="Scotopetalum">Scotopetalum</tp:taxon-name-part></tp:taxon-name></italic><xref ref-type="bibr" rid="B13">Shear 2000</xref>, stat. rev. – two species.</p></tp:treatment-sec><ref-list><ref id="B28"><mixed-citation xmlns:xlink="http://www.w3.org/1999/xlink" xlink:type="simple"><person-group><name name-style="western"><surname>Wang</surname><given-names>D</given-names></name><name name-style="western"><surname>Zhang</surname><given-names>C</given-names></name></person-group> (<year>1993</year>) <article-title>A new family of millipeds (<tp:taxon-name><tp:taxon-name-part taxon-name-part-type="class">Diplopoda</tp:taxon-name-part></tp:taxon-name>: <tp:taxon-name><tp:taxon-name-part taxon-name-part-type="order">Callipodida</tp:taxon-name-part></tp:taxon-name>) from southwestern China.</article-title><source>Peking National History Museum Memoirs</source><volume>53</volume>: <fpage>375</fpage>–<lpage>390</lpage>.</mixed-citation></ref><ref id="B29"><mixed-citation xmlns:xlink="http://www.w3.org/1999/xlink" xlink:type="simple"><person-group><name name-style="western"><surname>Zhang</surname><given-names>CZ</given-names></name></person-group> (<year>1997</year>) <article-title><tp:taxon-name><tp:taxon-name-part taxon-name-part-type="class">Diplopoda</tp:taxon-name-part></tp:taxon-name> from Yunnan Caves III. A new genus <italic><tp:taxon-name><tp:taxon-name-part taxon-name-part-type="genus">Angulifemur</tp:taxon-name-part></tp:taxon-name></italic>, including two new species of the cave-dwelling callipodid millipedes (<tp:taxon-name><tp:taxon-name-part taxon-name-part-type="class">Diplopoda</tp:taxon-name-part></tp:taxon-name>, <tp:taxon-name><tp:taxon-name-part taxon-name-part-type="order">Callipodida</tp:taxon-name-part></tp:taxon-name>, <tp:taxon-name><tp:taxon-name-part taxon-name-part-type="family">Paracortinidae</tp:taxon-name-part></tp:taxon-name>).</article-title><source>Thesis Compilation of Tianjin Natural History Museum</source><volume>14</volume>: <fpage>1</fpage>–<lpage>5</lpage>.</mixed-citation></ref><ref id="B13"><mixed-citation xmlns:xlink="http://www.w3.org/1999/xlink" xlink:type="simple"><person-group><name name-style="western"><surname>Shear</surname><given-names>WA</given-names></name></person-group> (<year>2000</year>) <article-title>A new genus and species of callipodidan millipede from Vietnam (<tp:taxon-name><tp:taxon-name-part taxon-name-part-type="order">Callipodida</tp:taxon-name-part></tp:taxon-name>, <tp:taxon-name><tp:taxon-name-part taxon-name-part-type="family">Schizopetalidae</tp:taxon-name-part></tp:taxon-name>).</article-title><source>Myriapodologica</source><volume>6</volume>(<issue>11</issue>): <fpage>95</fpage>–<lpage>100</lpage>.</mixed-citation></ref></ref-list></tp:taxon-treatment>
