# Supplementary material for: ﻿A revision of the millipede family Paracortinidae (Diplopoda, Callipodida)
Source: Zookeys. 2023 Dec 28;1187:341–99. doi: 10.3897/zookeys.1187.113473 (PMC10768025; doi:10.3897/zookeys.1187.113473)
Supplement: XML Treatment for Angulifemur [file zookeys.1187.113473-treatment2.xml]

<!DOCTYPE tp:taxon-treatment
  PUBLIC "-//TaxonX//DTD Taxonomic Treatment Publishing DTD v0 20100105//EN" "tax-treatment-NSO.dtd">
<tp:taxon-treatment xmlns:tp="http://www.plazi.org/taxpub"><tp:treatment-meta><kwd-group><label>Taxon classification</label><kwd>
                <named-content content-type="kingdom">Animalia</named-content>
              </kwd><kwd>
                <named-content content-type="order">Callipodida</named-content>
              </kwd><kwd>
                <named-content content-type="family">Paracortinidae</named-content>
              </kwd></kwd-group><mixed-citation publication-type="journal"><person-group><name><surname>Akkari</surname><given-names>Nesrine</given-names></name><name><surname>Macek</surname><given-names>Oliver</given-names></name><name><surname>Stoev</surname><given-names>Pavel</given-names></name></person-group><article-title>﻿A revision of the millipede family <tp:taxon-name><tp:taxon-name-part taxon-name-part-type="family">Paracortinidae</tp:taxon-name-part></tp:taxon-name> (<tp:taxon-name><tp:taxon-name-part taxon-name-part-type="class">Diplopoda</tp:taxon-name-part></tp:taxon-name>, <tp:taxon-name><tp:taxon-name-part taxon-name-part-type="order">Callipodida</tp:taxon-name-part></tp:taxon-name>)</article-title><source>Zookeys</source><day>28</day><month>12</month><year>2023</year><volume>1187</volume><fpage>341</fpage><lpage>399</lpage><pub-id pub-id-type="doi">10.3897/zookeys.1187.113473</pub-id></mixed-citation></tp:treatment-meta><tp:nomenclature><label>﻿Genus</label><tp:taxon-name>
              <object-id xmlns:xlink="http://www.w3.org/1999/xlink" content-type="arpha" xlink:type="simple">0AD7FE6B-EA27-5F77-9BE8-1B6882300F65</object-id>
              <tp:taxon-name-part taxon-name-part-type="genus" reg="Angulifemur">Angulifemur</tp:taxon-name-part>
            </tp:taxon-name><tp:taxon-authority>Zhang, 1997</tp:taxon-authority></tp:nomenclature><tp:treatment-sec sec-type="type species" id="SECID0ESSAE"><title>Type species.</title><p><italic><tp:taxon-name><tp:taxon-name-part taxon-name-part-type="genus" reg="Angulifemur">Angulifemur</tp:taxon-name-part><tp:taxon-name-part taxon-name-part-type="species" reg="tridigitis">tridigitis</tp:taxon-name-part></tp:taxon-name></italic> Zhang, 1997.</p></tp:treatment-sec><tp:treatment-sec sec-type="Included species" id="SECID0EDTAE"><title>Included species.</title><p><italic><tp:taxon-name><tp:taxon-name-part taxon-name-part-type="genus" reg="Angulifemur">Angulifemur</tp:taxon-name-part><tp:taxon-name-part taxon-name-part-type="species" reg="tridigitis">tridigitis</tp:taxon-name-part></tp:taxon-name></italic> Zhang, 1997; <italic><tp:taxon-name><tp:taxon-name-part taxon-name-part-type="genus" reg="Angulifemur">Angulifemur</tp:taxon-name-part><tp:taxon-name-part taxon-name-part-type="species" reg="unidigitis">unidigitis</tp:taxon-name-part></tp:taxon-name></italic> Zhang, 1997.</p></tp:treatment-sec><tp:treatment-sec sec-type="diagnosis" id="SECID0E6TAE"><title>Diagnosis.</title><p>Head with no projection on vertex, leg-pair 7 with a long subfalcate mesal process and a broader triangular one on coxa. Gonopods diverging from the base. Each gonopod with two short, clavate, uniformly setose prefemoroidal processes (<bold><abbrev xmlns:xlink="http://www.w3.org/1999/xlink" xlink:title="prefemoroidal process 1" id="ABBRID0EGUAE" xlink:type="simple">pf1</abbrev></bold> and <bold><abbrev xmlns:xlink="http://www.w3.org/1999/xlink" xlink:title="prefemoroidal process 2" id="ABBRID0ELUAE" xlink:type="simple">pf2</abbrev></bold>); reduced coxal processes: (<bold>a</bold>) an anterior lobe-like projection and (<bold>b</bold>) a generally reduced thin, hyaline subfalcate or cone-shaped process not reaching telopodite’s mid-length. Telopodite (<bold>T</bold>) with a stout stem forming an angular projection at ~ 1/3 to mid-length, distal part twisting and sharply narrowing, tapering towards its apex. Telopodite distally twisted, with one (<italic><tp:taxon-name><tp:taxon-name-part taxon-name-part-type="genus" reg="Angulifemur">A.</tp:taxon-name-part><tp:taxon-name-part taxon-name-part-type="species" reg="unidigitis">unidigitis</tp:taxon-name-part></tp:taxon-name></italic>) or more (<italic><tp:taxon-name><tp:taxon-name-part taxon-name-part-type="genus" reg="Angulifemur">A.</tp:taxon-name-part><tp:taxon-name-part taxon-name-part-type="species" reg="tridigitis">tridigitis</tp:taxon-name-part></tp:taxon-name></italic>) spine-like or tooth-like processes. Differs from <italic><tp:taxon-name><tp:taxon-name-part taxon-name-part-type="genus" reg="Paracortina">Paracortina</tp:taxon-name-part></tp:taxon-name></italic> and <italic><tp:taxon-name><tp:taxon-name-part taxon-name-part-type="genus" reg="Scotopetalum">Scotopetalum</tp:taxon-name-part></tp:taxon-name></italic> by the diverging stems of telopodite and from the genus <italic><tp:taxon-name><tp:taxon-name-part taxon-name-part-type="genus" reg="Crassipetalum">Crassipetalum</tp:taxon-name-part></tp:taxon-name></italic> gen. nov. by the much smaller prefemoroidal process/es and a subfalcate coxal process (<bold>b</bold>) never surpassing the telopodite.</p></tp:treatment-sec></tp:taxon-treatment>
