# Supplementary material for: ﻿A revision of the millipede family Paracortinidae (Diplopoda, Callipodida)
Source: Zookeys. 2023 Dec 28;1187:341–99. doi: 10.3897/zookeys.1187.113473 (PMC10768025; doi:10.3897/zookeys.1187.113473)
Supplement: XML Treatment for Angulifemur tridigitis [file zookeys.1187.113473-treatment3.xml]

<!DOCTYPE tp:taxon-treatment
  PUBLIC "-//TaxonX//DTD Taxonomic Treatment Publishing DTD v0 20100105//EN" "tax-treatment-NSO.dtd">
<tp:taxon-treatment xmlns:tp="http://www.plazi.org/taxpub"><tp:treatment-meta><kwd-group><label>Taxon classification</label><kwd>
                <named-content content-type="kingdom">Animalia</named-content>
              </kwd><kwd>
                <named-content content-type="order">Callipodida</named-content>
              </kwd><kwd>
                <named-content content-type="family">Paracortinidae</named-content>
              </kwd></kwd-group><mixed-citation publication-type="journal"><person-group><name><surname>Akkari</surname><given-names>Nesrine</given-names></name><name><surname>Macek</surname><given-names>Oliver</given-names></name><name><surname>Stoev</surname><given-names>Pavel</given-names></name></person-group><article-title>﻿A revision of the millipede family <tp:taxon-name><tp:taxon-name-part taxon-name-part-type="family">Paracortinidae</tp:taxon-name-part></tp:taxon-name> (<tp:taxon-name><tp:taxon-name-part taxon-name-part-type="class">Diplopoda</tp:taxon-name-part></tp:taxon-name>, <tp:taxon-name><tp:taxon-name-part taxon-name-part-type="order">Callipodida</tp:taxon-name-part></tp:taxon-name>)</article-title><source>Zookeys</source><day>28</day><month>12</month><year>2023</year><volume>1187</volume><fpage>341</fpage><lpage>399</lpage><pub-id pub-id-type="doi">10.3897/zookeys.1187.113473</pub-id></mixed-citation></tp:treatment-meta><tp:nomenclature><label>﻿</label><tp:taxon-name>
              <object-id xmlns:xlink="http://www.w3.org/1999/xlink" content-type="arpha" xlink:type="simple">53A04282-895D-5D48-ACE3-A6D6047BB88F</object-id>
              <tp:taxon-name-part taxon-name-part-type="genus" reg="Angulifemur">Angulifemur</tp:taxon-name-part>
              <tp:taxon-name-part taxon-name-part-type="species" reg="tridigitis">tridigitis</tp:taxon-name-part>
            </tp:taxon-name><tp:taxon-authority>Zhang, 1997</tp:taxon-authority><xref ref-type="fig" rid="F28">Fig. 28</xref><tp:nomenclature-citation-list><tp:nomenclature-citation><tp:taxon-name>
                  <tp:taxon-name-part taxon-name-part-type="genus" reg="Angulifemur">Angulifemur</tp:taxon-name-part>
                  <tp:taxon-name-part taxon-name-part-type="species" reg="tridigitis">tridigitis</tp:taxon-name-part>
                </tp:taxon-name><comment>Zhang, 1997: 2, figs 1–11.</comment></tp:nomenclature-citation></tp:nomenclature-citation-list></tp:nomenclature><tp:treatment-sec sec-type="diagnosis" id="SECID0EYXAE"><title>Diagnosis.</title><p>It can easily be distinguished from <italic><tp:taxon-name><tp:taxon-name-part taxon-name-part-type="genus" reg="Angulifemur">A.</tp:taxon-name-part><tp:taxon-name-part taxon-name-part-type="species" reg="unidigitis">unidigitis</tp:taxon-name-part></tp:taxon-name></italic> by having larger falcate coxal process (<bold>b</bold>) nearly reaching mid-length of the telopodite, much less sinuous distal part of telopodite (<bold>T</bold>) and more angular projection (<bold><abbrev xmlns:xlink="http://www.w3.org/1999/xlink" xlink:title="telopodital projection" id="ABBRID0EOYAE" xlink:type="simple">Tp</abbrev></bold>). Distal part of the telopodite differing in the presence of two downturned spine-like processes (vs one in <italic><tp:taxon-name><tp:taxon-name-part taxon-name-part-type="genus" reg="Angulifemur">A.</tp:taxon-name-part><tp:taxon-name-part taxon-name-part-type="species" reg="unidigitis">unidigitis</tp:taxon-name-part></tp:taxon-name></italic>).</p></tp:treatment-sec><tp:treatment-sec sec-type="comments" id="SECID0E4YAE"><title>Comments.</title><p>Known only from the original description (<xref ref-type="bibr" rid="B29">Zhang 1997</xref>).</p></tp:treatment-sec><tp:treatment-sec sec-type="distribution" id="SECID0EHZAE"><title>Distribution.</title><p>Known only from Yang-fen and Niupeng-yanzi caves in Mengzi County, Yunnan, China (Fig. <xref ref-type="fig" rid="F28">28</xref>)</p></tp:treatment-sec><tp:treatment-sec><!--Section generated to contain objects referenced in tp:taxon-treatment.--><fig id="F28" position="float" orientation="portrait"><object-id xmlns:xlink="http://www.w3.org/1999/xlink" content-type="doi" xlink:type="simple">10.3897/zookeys.1187.113473.figure28</object-id><object-id xmlns:xlink="http://www.w3.org/1999/xlink" content-type="arpha" xlink:type="simple">2261BB75-6C89-5DA1-A179-5AF2EEA64F72</object-id><label>Figure 28.</label><caption><p>Distribution map of <tp:taxon-name><tp:taxon-name-part taxon-name-part-type="family">Paracortinidae</tp:taxon-name-part></tp:taxon-name> in China and Vietnam.</p></caption><graphic xmlns:xlink="http://www.w3.org/1999/xlink" xlink:href="zookeys-1187-341_article-113473__-g028.jpg" position="float" orientation="portrait" xlink:type="simple" id="oo_958803.jpg"><uri content-type="original_file" xlink:type="simple">https://binary.pensoft.net/fig/958803</uri></graphic></fig></tp:treatment-sec><ref-list><ref id="B29"><mixed-citation xmlns:xlink="http://www.w3.org/1999/xlink" xlink:type="simple"><person-group><name name-style="western"><surname>Zhang</surname><given-names>CZ</given-names></name></person-group> (<year>1997</year>) <article-title><tp:taxon-name><tp:taxon-name-part taxon-name-part-type="class">Diplopoda</tp:taxon-name-part></tp:taxon-name> from Yunnan Caves III. A new genus <italic><tp:taxon-name><tp:taxon-name-part taxon-name-part-type="genus">Angulifemur</tp:taxon-name-part></tp:taxon-name></italic>, including two new species of the cave-dwelling callipodid millipedes (<tp:taxon-name><tp:taxon-name-part taxon-name-part-type="class">Diplopoda</tp:taxon-name-part></tp:taxon-name>, <tp:taxon-name><tp:taxon-name-part taxon-name-part-type="order">Callipodida</tp:taxon-name-part></tp:taxon-name>, <tp:taxon-name><tp:taxon-name-part taxon-name-part-type="family">Paracortinidae</tp:taxon-name-part></tp:taxon-name>).</article-title><source>Thesis Compilation of Tianjin Natural History Museum</source><volume>14</volume>: <fpage>1</fpage>–<lpage>5</lpage>.</mixed-citation></ref></ref-list></tp:taxon-treatment>
