# Supplementary material for: ﻿A revision of the millipede family Paracortinidae (Diplopoda, Callipodida)
Source: Zookeys. 2023 Dec 28;1187:341–99. doi: 10.3897/zookeys.1187.113473 (PMC10768025; doi:10.3897/zookeys.1187.113473)
Supplement: XML Treatment for Angulifemur unidigitis [file zookeys.1187.113473-treatment4.xml]

<!DOCTYPE tp:taxon-treatment
  PUBLIC "-//TaxonX//DTD Taxonomic Treatment Publishing DTD v0 20100105//EN" "tax-treatment-NSO.dtd">
<tp:taxon-treatment xmlns:tp="http://www.plazi.org/taxpub"><tp:treatment-meta><kwd-group><label>Taxon classification</label><kwd>
                <named-content content-type="kingdom">Animalia</named-content>
              </kwd><kwd>
                <named-content content-type="order">Callipodida</named-content>
              </kwd><kwd>
                <named-content content-type="family">Paracortinidae</named-content>
              </kwd></kwd-group><mixed-citation publication-type="journal"><person-group><name><surname>Akkari</surname><given-names>Nesrine</given-names></name><name><surname>Macek</surname><given-names>Oliver</given-names></name><name><surname>Stoev</surname><given-names>Pavel</given-names></name></person-group><article-title>﻿A revision of the millipede family <tp:taxon-name><tp:taxon-name-part taxon-name-part-type="family">Paracortinidae</tp:taxon-name-part></tp:taxon-name> (<tp:taxon-name><tp:taxon-name-part taxon-name-part-type="class">Diplopoda</tp:taxon-name-part></tp:taxon-name>, <tp:taxon-name><tp:taxon-name-part taxon-name-part-type="order">Callipodida</tp:taxon-name-part></tp:taxon-name>)</article-title><source>Zookeys</source><day>28</day><month>12</month><year>2023</year><volume>1187</volume><fpage>341</fpage><lpage>399</lpage><pub-id pub-id-type="doi">10.3897/zookeys.1187.113473</pub-id></mixed-citation></tp:treatment-meta><tp:nomenclature><label>﻿</label><tp:taxon-name>
              <object-id xmlns:xlink="http://www.w3.org/1999/xlink" content-type="arpha" xlink:type="simple">0A287487-C7D7-5FC9-8005-B5E7B7CD41E8</object-id>
              <tp:taxon-name-part taxon-name-part-type="genus" reg="Angulifemur">Angulifemur</tp:taxon-name-part>
              <tp:taxon-name-part taxon-name-part-type="species" reg="unidigitis">unidigitis</tp:taxon-name-part>
            </tp:taxon-name><tp:taxon-authority>Zhang, 1997</tp:taxon-authority><xref ref-type="fig" rid="F1">Figs 1</xref><xref ref-type="fig" rid="F2">, 2</xref><xref ref-type="fig" rid="F26">, 26A, B</xref><xref ref-type="fig" rid="F28">, 28</xref><tp:nomenclature-citation-list><tp:nomenclature-citation><tp:taxon-name>
                  <tp:taxon-name-part taxon-name-part-type="genus" reg="Angulifemur">Angulifemur</tp:taxon-name-part>
                  <tp:taxon-name-part taxon-name-part-type="species" reg="unidigitis">unidigitis</tp:taxon-name-part>
                </tp:taxon-name><comment>Zhang, 1997: 2, figs 12–15.</comment></tp:nomenclature-citation><tp:nomenclature-citation><tp:taxon-name>
                  <tp:taxon-name-part taxon-name-part-type="genus" reg="Paracortina">Paracortina</tp:taxon-name-part>
                  <tp:taxon-name-part taxon-name-part-type="species" reg="wangi">wangi</tp:taxon-name-part>
                </tp:taxon-name><comment>Stoev, 2004: 2, figs 1–11; <xref ref-type="bibr" rid="B22">Stoev et al. 2008</xref>: 17 (synonymisation).</comment></tp:nomenclature-citation></tp:nomenclature-citation-list></tp:nomenclature><tp:treatment-sec sec-type="material" id="SECID0EE3AE"><title>Material examined.</title><p>1 female, China, Yunnan, Menzi County, Wulichong Sinkhole Cave (No 3), 04.01.1989, P. Beron leg. (BG-<named-content xmlns:xlink="http://www.w3.org/1999/xlink" content-type="dwc:institutional_code" xlink:title="National Museum of Natural History, Bulgarian Academy of Sciences" xlink:href="http://grbio.org/institution/bulgarian-academy-sciences" xlink:type="simple">NMNHS</named-content>-INV-000000006259 <named-content xmlns:xlink="http://www.w3.org/1999/xlink" content-type="dwc:institutional_code" xlink:title="National Museum of Natural History, Bulgarian Academy of Sciences" xlink:href="http://grbio.org/institution/bulgarian-academy-sciences" xlink:type="simple">NMNHS</named-content>), Stoev det. 25.07.2003, 1 male, China, Yunnan, Menzi County, Long Bao Pao Dong (cave), 07.01.1989, P. Beron leg. (BG-<named-content xmlns:xlink="http://www.w3.org/1999/xlink" content-type="dwc:institutional_code" xlink:title="National Museum of Natural History, Bulgarian Academy of Sciences" xlink:href="http://grbio.org/institution/bulgarian-academy-sciences" xlink:type="simple">NMNHS</named-content>-INV-000000006260 <named-content xmlns:xlink="http://www.w3.org/1999/xlink" content-type="dwc:institutional_code" xlink:title="National Museum of Natural History, Bulgarian Academy of Sciences" xlink:href="http://grbio.org/institution/bulgarian-academy-sciences" xlink:type="simple">NMNHS</named-content>).</p></tp:treatment-sec><tp:treatment-sec sec-type="diagnosis" id="SECID0E13AE"><title>Diagnosis.</title><p>It can easily be distinguished from <italic><tp:taxon-name><tp:taxon-name-part taxon-name-part-type="genus" reg="Angulifemur">A.</tp:taxon-name-part><tp:taxon-name-part taxon-name-part-type="species" reg="tridigitis">tridigitis</tp:taxon-name-part></tp:taxon-name></italic> by the much shorter and upright coxal process, a distally more sinuous telopodite, bearing a pointed process at its mid length (<bold><abbrev xmlns:xlink="http://www.w3.org/1999/xlink" xlink:title="telopodital projection" id="ABBRID0EM4AE" xlink:type="simple">Tp</abbrev></bold>); distal part of telopodite with one tooth-shaped process (<bold>k</bold>).</p></tp:treatment-sec><tp:treatment-sec sec-type="Descriptive notes" id="SECID0ES4AE"><title>Descriptive notes.</title><p>Habitus matching the description of <italic><tp:taxon-name><tp:taxon-name-part taxon-name-part-type="genus" reg="Paracortina">Paracortina</tp:taxon-name-part><tp:taxon-name-part taxon-name-part-type="species" reg="wangi">wangi</tp:taxon-name-part></tp:taxon-name></italic> (<xref ref-type="bibr" rid="B15">Stoev 2004</xref>). The species is characterised by long walking legs and antennae, absence of projection on head vertex in adult males, reduced number of ommatidia and a strongly enlarged organ of Tömösváry (Fig. <xref ref-type="fig" rid="F1">1</xref>).</p><fig id="F1" position="float" orientation="portrait"><object-id xmlns:xlink="http://www.w3.org/1999/xlink" content-type="doi" xlink:type="simple">10.3897/zookeys.1187.113473.figure1</object-id><object-id xmlns:xlink="http://www.w3.org/1999/xlink" content-type="arpha" xlink:type="simple">522E6115-0BCE-590B-8151-870EACAEE7FA</object-id><label>Figure 1.</label><caption><p><italic><tp:taxon-name><tp:taxon-name-part taxon-name-part-type="genus" reg="Angulifemur">Angulifemur</tp:taxon-name-part><tp:taxon-name-part taxon-name-part-type="species" reg="unidigitis">unidigitis</tp:taxon-name-part></tp:taxon-name></italic> Zhang, 1997, male (BG-<named-content xmlns:xlink="http://www.w3.org/1999/xlink" content-type="dwc:institutional_code" xlink:title="National Museum of Natural History, Bulgarian Academy of Sciences" xlink:href="http://grbio.org/institution/bulgarian-academy-sciences" xlink:type="simple">NMNHS</named-content>-INV-000000006260 <named-content xmlns:xlink="http://www.w3.org/1999/xlink" content-type="dwc:institutional_code" xlink:title="National Museum of Natural History, Bulgarian Academy of Sciences" xlink:href="http://grbio.org/institution/bulgarian-academy-sciences" xlink:type="simple">NMNHS</named-content>) <bold>A</bold> middle and posterior part of body, dorsal view <bold>B</bold> head: organ of Tömösváry and ommatidia <bold>C–E</bold> head and anterior pleurotergites <bold>C</bold> lateral view <bold>D</bold> frontal view <bold>E</bold> ventral view.</p></caption><graphic xmlns:xlink="http://www.w3.org/1999/xlink" xlink:href="zookeys-1187-341_article-113473__-g001.jpg" position="float" orientation="portrait" xlink:type="simple" id="oo_958776.jpg"><uri content-type="original_file" xlink:type="simple">https://binary.pensoft.net/fig/958776</uri></graphic></fig></tp:treatment-sec><tp:treatment-sec sec-type="description" id="SECID0EX6AE"><title>Male sexual characters.</title><p>Leg-pairs 1 and 2 reduced and more setose than the rest, showing prefemoral and tarsal brushes (Fig. <xref ref-type="fig" rid="F1">1E</xref>), leg-pair 2 with a small anterior process and posterior gonopore, leg-pair 3 with a smaller triangular process on coxa (Fig. <xref ref-type="fig" rid="F1">1E</xref>), leg-pair 6 with one small hyaline triangular mesal process on coxa, prefemur showing proximally a constriction on the posterior margin (Fig. <xref ref-type="fig" rid="F26">26A</xref>), leg-pair 7 with two coxal processes (Fig. <xref ref-type="fig" rid="F26">26B</xref>), a long subfalcate mesal process and a shorter, larger, subtriangular one (corresponding to <italic>f</italic> and <italic>t</italic>, respectively in <xref ref-type="bibr" rid="B15">Stoev 2004</xref>: fig. 6), coxal sacs (Fig. <xref ref-type="fig" rid="F1">1E</xref>) present on leg-pair 3–23.</p><p><bold><italic>Gonopods</italic></bold> (Fig. <xref ref-type="fig" rid="F2">2</xref>). Each gonopod with two short, clavate, setose prefemoroidal processes (<bold><abbrev xmlns:xlink="http://www.w3.org/1999/xlink" xlink:title="prefemoroidal process 1" id="ABBRID0EGBAG" xlink:type="simple">pf1</abbrev></bold> and <bold><abbrev xmlns:xlink="http://www.w3.org/1999/xlink" xlink:title="prefemoroidal process 2" id="ABBRID0ELBAG" xlink:type="simple">pf2</abbrev></bold>), with <bold><abbrev xmlns:xlink="http://www.w3.org/1999/xlink" xlink:title="prefemoroidal process 1" id="ABBRID0EQBAG" xlink:type="simple">pf1</abbrev></bold> slightly larger and more setose than <bold><abbrev xmlns:xlink="http://www.w3.org/1999/xlink" xlink:title="prefemoroidal process 2" id="ABBRID0EVBAG" xlink:type="simple">pf2</abbrev></bold> (Fig. <xref ref-type="fig" rid="F2">2A, C</xref>). Coxa with two reduced processes on the median margin: (<bold>a</bold>) a rounded lobe directed mesad (Fig. <xref ref-type="fig" rid="F2">2A, C, D</xref>), and (<bold>b</bold>) a reduced, cone-shaped one, pointing distad (Fig. <xref ref-type="fig" rid="F2">2 A, B, D</xref>). Telopodital (<bold>T</bold>) stem proximally broad, with a pointed triangular projection (<bold><abbrev xmlns:xlink="http://www.w3.org/1999/xlink" xlink:title="telopodital projection" id="ABBRID0EMCAG" xlink:type="simple">Tp</abbrev></bold>) at the third to mid-length of its posterior margin, marking an abrupt twist and narrowing of the process (Fig. <xref ref-type="fig" rid="F2">2A–D</xref>). Distal half of <bold>T</bold> sinusoidal, gently narrowing distad, and bent laterad. Distal part of <bold>T</bold> darkly pigmented, with a sharp triangular tooth (<bold>k</bold>) and a much smaller blunt one (<bold><abbrev xmlns:xlink="http://www.w3.org/1999/xlink" xlink:title="blunt tooth of telopodite" id="ABBRID0E2CAG" xlink:type="simple">tb</abbrev></bold>) on the lateral margin (Fig. <xref ref-type="fig" rid="F2">2B–D</xref>). <bold>T</bold> further narrowing distad, marking a complete loop, its apex projecting in a short curved downturned process, bifurcated into solenomere (<bold>s</bold>) and parasolenomere (<bold><abbrev xmlns:xlink="http://www.w3.org/1999/xlink" xlink:title="parasolenomere" id="ABBRID0EIDAG" xlink:type="simple">ps</abbrev></bold>).</p><fig id="F2" position="float" orientation="portrait"><object-id xmlns:xlink="http://www.w3.org/1999/xlink" content-type="doi" xlink:type="simple">10.3897/zookeys.1187.113473.figure2</object-id><object-id xmlns:xlink="http://www.w3.org/1999/xlink" content-type="arpha" xlink:type="simple">12853A28-D803-5FC3-B396-46C32B05FF16</object-id><label>Figure 2.</label><caption><p><italic><tp:taxon-name><tp:taxon-name-part taxon-name-part-type="genus" reg="Angulifemur">Angulifemur</tp:taxon-name-part><tp:taxon-name-part taxon-name-part-type="species" reg="unidigitis">unidigitis</tp:taxon-name-part></tp:taxon-name></italic> Zhang, 1997, male (BG-<named-content xmlns:xlink="http://www.w3.org/1999/xlink" content-type="dwc:institutional_code" xlink:title="National Museum of Natural History, Bulgarian Academy of Sciences" xlink:href="http://grbio.org/institution/bulgarian-academy-sciences" xlink:type="simple">NMNHS</named-content>-INV-000000006260 <named-content xmlns:xlink="http://www.w3.org/1999/xlink" content-type="dwc:institutional_code" xlink:title="National Museum of Natural History, Bulgarian Academy of Sciences" xlink:href="http://grbio.org/institution/bulgarian-academy-sciences" xlink:type="simple">NMNHS</named-content>), right gonopod <bold>A</bold> anterior view <bold>B</bold> posterior view <bold>C</bold> lateral view <bold>D</bold> mesal view. Abbreviations: a = mesal process of coxa; b = falcate mesal process of coxa; <abbrev xmlns:xlink="http://www.w3.org/1999/xlink" xlink:title="prefemoroidal process 1" id="ABBRID0EPEAG" xlink:type="simple">pf1</abbrev> = prefemoroidal process 1; <abbrev xmlns:xlink="http://www.w3.org/1999/xlink" xlink:title="prefemoroidal process 2" id="ABBRID0ETEAG" xlink:type="simple">pf2</abbrev> = prefemoroidal process 2; k = lateral process of the distal part of telopodite; <abbrev xmlns:xlink="http://www.w3.org/1999/xlink" xlink:title="parasolenomere" id="ABBRID0EXEAG" xlink:type="simple">ps</abbrev> = parasolenomere; s = solenomere; <abbrev xmlns:xlink="http://www.w3.org/1999/xlink" xlink:title="blunt tooth of telopodite" id="ABBRID0E2EAG" xlink:type="simple">tb</abbrev> = blunt tooth of telopodite; <abbrev xmlns:xlink="http://www.w3.org/1999/xlink" xlink:title="telopodital projection" id="ABBRID0E6EAG" xlink:type="simple">Tp</abbrev> = telopodital projection.</p></caption><graphic xmlns:xlink="http://www.w3.org/1999/xlink" xlink:href="zookeys-1187-341_article-113473__-g002.jpg" position="float" orientation="portrait" xlink:type="simple" id="oo_958777.jpg"><uri content-type="original_file" xlink:type="simple">https://binary.pensoft.net/fig/958777</uri></graphic></fig></tp:treatment-sec><tp:treatment-sec sec-type="comments" id="SECID0EIFAG"><title>Comments.</title><p>The specimens studied here are part of the type series of the species <tp:taxon-name><tp:taxon-name-part taxon-name-part-type="genus" reg="Paracortina">Paracortina</tp:taxon-name-part> (<tp:taxon-name-part taxon-name-part-type="subgenus" reg="Altum">Altum</tp:taxon-name-part>) <tp:taxon-name-part taxon-name-part-type="species" reg="wangi">wangi</tp:taxon-name-part></tp:taxon-name> Stoev, 2004. <xref ref-type="bibr" rid="B15">Stoev (2004)</xref> described this millipede as a new species of the genus <italic><tp:taxon-name><tp:taxon-name-part taxon-name-part-type="genus" reg="Paracortina">Paracortina</tp:taxon-name-part></tp:taxon-name></italic> and subgenus <tp:taxon-name><tp:taxon-name-part taxon-name-part-type="genus" reg="Paracortina"/><tp:taxon-name-part taxon-name-part-type="subgenus" reg="Altum">Altum</tp:taxon-name-part></tp:taxon-name> based on the presence of five posterior setae on the sixth hemipleurite. While describing <italic><tp:taxon-name><tp:taxon-name-part taxon-name-part-type="genus" reg="Paracortina">P.</tp:taxon-name-part><tp:taxon-name-part taxon-name-part-type="species" reg="wangi">wangi</tp:taxon-name-part></tp:taxon-name></italic><xref ref-type="bibr" rid="B15">Stoev (2004)</xref> was unaware of the publication of <xref ref-type="bibr" rid="B29">Zhang (1997)</xref>. Being also described from the same type locality (Longbaopo-Wulichong cave system) in Mengzi County, <xref ref-type="bibr" rid="B22">Stoev et al. (2008)</xref> subsequently synonymised <italic><tp:taxon-name><tp:taxon-name-part taxon-name-part-type="genus" reg="Paracortina">P.</tp:taxon-name-part><tp:taxon-name-part taxon-name-part-type="species" reg="wangi">wangi</tp:taxon-name-part></tp:taxon-name></italic> with <italic><tp:taxon-name><tp:taxon-name-part taxon-name-part-type="genus" reg="Angulifemur">Angulifemur</tp:taxon-name-part><tp:taxon-name-part taxon-name-part-type="species" reg="unidigitis">unidigitis</tp:taxon-name-part></tp:taxon-name></italic>.</p></tp:treatment-sec><tp:treatment-sec sec-type="distribution" id="SECID0E4HAG"><title>Distribution.</title><p>Until now, the species is known only from Long Bao Pao - Wulichong cave system and Laoxiao Cave, Mengzi County, China (Fig. <xref ref-type="fig" rid="F28">28</xref>).</p></tp:treatment-sec><tp:treatment-sec><!--Section generated to contain objects referenced in tp:taxon-treatment.--><fig id="F26" position="float" orientation="portrait"><object-id xmlns:xlink="http://www.w3.org/1999/xlink" content-type="doi" xlink:type="simple">10.3897/zookeys.1187.113473.figure26</object-id><object-id xmlns:xlink="http://www.w3.org/1999/xlink" content-type="arpha" xlink:type="simple">1A3B3620-E61C-5D0A-8276-04C04B986F11</object-id><label>Figure 26.</label><caption><p>Modifications on leg-pair 6 and leg-pair 7 in adult males of species of <tp:taxon-name><tp:taxon-name-part taxon-name-part-type="family">Paracortinidae</tp:taxon-name-part></tp:taxon-name><bold>A, B</bold><italic><tp:taxon-name><tp:taxon-name-part taxon-name-part-type="genus" reg="Angulifemur">Angulifemur</tp:taxon-name-part><tp:taxon-name-part taxon-name-part-type="species" reg="unidigitis">unidigitis</tp:taxon-name-part></tp:taxon-name></italic> Zhang, 1997, male <bold>A</bold> leg pair 6 <bold>B</bold> leg 7 <bold>C</bold><italic><tp:taxon-name><tp:taxon-name-part taxon-name-part-type="genus" reg="Paracortina">Paracortina</tp:taxon-name-part><tp:taxon-name-part taxon-name-part-type="species" reg="multisegmentata">multisegmentata</tp:taxon-name-part></tp:taxon-name></italic> Stoev &amp; Geoffroy, 2004, male paratype leg pair 7 <bold>D, E</bold><italic><tp:taxon-name><tp:taxon-name-part taxon-name-part-type="genus" reg="Paracortina">Paracortina</tp:taxon-name-part><tp:taxon-name-part taxon-name-part-type="species" reg="thallina">thallina</tp:taxon-name-part></tp:taxon-name></italic> (Wang &amp; Zhang, 1993), male <bold>D</bold> leg pair 6 <bold>E</bold> leg pair 7. Abbreviations: c = coxa; <abbrev xmlns:xlink="http://www.w3.org/1999/xlink" xlink:title="prefemur" id="ABBRID0ELIDI" xlink:type="simple">pr</abbrev> = prefemur; <abbrev xmlns:xlink="http://www.w3.org/1999/xlink" xlink:title="trochanter" id="ABBRID0EPIDI" xlink:type="simple">tr</abbrev> = trochanter.</p></caption><graphic xmlns:xlink="http://www.w3.org/1999/xlink" xlink:href="zookeys-1187-341_article-113473__-g026.jpg" position="float" orientation="portrait" xlink:type="simple" id="oo_958801.jpg"><uri content-type="original_file" xlink:type="simple">https://binary.pensoft.net/fig/958801</uri></graphic></fig><fig id="F28" position="float" orientation="portrait"><object-id xmlns:xlink="http://www.w3.org/1999/xlink" content-type="doi" xlink:type="simple">10.3897/zookeys.1187.113473.figure28</object-id><object-id xmlns:xlink="http://www.w3.org/1999/xlink" content-type="arpha" xlink:type="simple">2261BB75-6C89-5DA1-A179-5AF2EEA64F72</object-id><label>Figure 28.</label><caption><p>Distribution map of <tp:taxon-name><tp:taxon-name-part taxon-name-part-type="family">Paracortinidae</tp:taxon-name-part></tp:taxon-name> in China and Vietnam.</p></caption><graphic xmlns:xlink="http://www.w3.org/1999/xlink" xlink:href="zookeys-1187-341_article-113473__-g028.jpg" position="float" orientation="portrait" xlink:type="simple" id="oo_958803.jpg"><uri content-type="original_file" xlink:type="simple">https://binary.pensoft.net/fig/958803</uri></graphic></fig></tp:treatment-sec><ref-list><ref id="B22"><mixed-citation xmlns:xlink="http://www.w3.org/1999/xlink" xlink:type="simple"><person-group><name name-style="western"><surname>Stoev</surname><given-names>P</given-names></name><name name-style="western"><surname>Sierwald</surname><given-names>P</given-names></name><name name-style="western"><surname>Billey</surname><given-names>A</given-names></name></person-group> (<year>2008</year>) <article-title>An annotated world catalogue of the millipede order <tp:taxon-name><tp:taxon-name-part taxon-name-part-type="order">Callipodida</tp:taxon-name-part></tp:taxon-name> (<tp:taxon-name><tp:taxon-name-part taxon-name-part-type="phylum">Arthropoda</tp:taxon-name-part></tp:taxon-name>: <tp:taxon-name><tp:taxon-name-part taxon-name-part-type="class">Diplopoda</tp:taxon-name-part></tp:taxon-name>).</article-title><source>Zootaxa</source><volume>1706</volume>(<issue>1</issue>): <fpage>1</fpage>–<lpage>50</lpage>. <ext-link xlink:href="10.11646/zootaxa.1706.1.1" ext-link-type="doi" xlink:type="simple">https://doi.org/10.11646/zootaxa.1706.1.1</ext-link></mixed-citation></ref><ref id="B15"><mixed-citation xmlns:xlink="http://www.w3.org/1999/xlink" xlink:type="simple"><person-group><name name-style="western"><surname>Stoev</surname><given-names>P</given-names></name></person-group> (<year>2004</year>) <article-title>The first troglomorphic species of the millipede genus <italic><tp:taxon-name><tp:taxon-name-part taxon-name-part-type="genus">Paracortina</tp:taxon-name-part></tp:taxon-name></italic> Wang &amp; Zhang, 1993 from south Yunnan, China (<tp:taxon-name><tp:taxon-name-part taxon-name-part-type="class">Diplopoda</tp:taxon-name-part></tp:taxon-name>: <tp:taxon-name><tp:taxon-name-part taxon-name-part-type="order">Callipodida</tp:taxon-name-part></tp:taxon-name>: <tp:taxon-name><tp:taxon-name-part taxon-name-part-type="family">Paracortinidae</tp:taxon-name-part></tp:taxon-name>).</article-title><source>Zootaxa</source><volume>441</volume>: <fpage>1</fpage>–<lpage>8</lpage>. <ext-link xlink:href="10.11646/zootaxa.441.1.1" ext-link-type="doi" xlink:type="simple">https://doi.org/10.11646/zootaxa.441.1.1</ext-link></mixed-citation></ref><ref id="B29"><mixed-citation xmlns:xlink="http://www.w3.org/1999/xlink" xlink:type="simple"><person-group><name name-style="western"><surname>Zhang</surname><given-names>CZ</given-names></name></person-group> (<year>1997</year>) <article-title><tp:taxon-name><tp:taxon-name-part taxon-name-part-type="class">Diplopoda</tp:taxon-name-part></tp:taxon-name> from Yunnan Caves III. A new genus <italic><tp:taxon-name><tp:taxon-name-part taxon-name-part-type="genus">Angulifemur</tp:taxon-name-part></tp:taxon-name></italic>, including two new species of the cave-dwelling callipodid millipedes (<tp:taxon-name><tp:taxon-name-part taxon-name-part-type="class">Diplopoda</tp:taxon-name-part></tp:taxon-name>, <tp:taxon-name><tp:taxon-name-part taxon-name-part-type="order">Callipodida</tp:taxon-name-part></tp:taxon-name>, <tp:taxon-name><tp:taxon-name-part taxon-name-part-type="family">Paracortinidae</tp:taxon-name-part></tp:taxon-name>).</article-title><source>Thesis Compilation of Tianjin Natural History Museum</source><volume>14</volume>: <fpage>1</fpage>–<lpage>5</lpage>.</mixed-citation></ref></ref-list></tp:taxon-treatment>
