# Supplementary material for: ﻿A revision of the millipede family Paracortinidae (Diplopoda, Callipodida)
Source: Zookeys. 2023 Dec 28;1187:341–99. doi: 10.3897/zookeys.1187.113473 (PMC10768025; doi:10.3897/zookeys.1187.113473)
Supplement: XML Treatment for Crassipetalum magnum [file zookeys.1187.113473-treatment6.xml]

<!DOCTYPE tp:taxon-treatment
  PUBLIC "-//TaxonX//DTD Taxonomic Treatment Publishing DTD v0 20100105//EN" "tax-treatment-NSO.dtd">
<tp:taxon-treatment xmlns:tp="http://www.plazi.org/taxpub"><tp:treatment-meta><kwd-group><label>Taxon classification</label><kwd>
                <named-content content-type="kingdom">Animalia</named-content>
              </kwd><kwd>
                <named-content content-type="order">Callipodida</named-content>
              </kwd><kwd>
                <named-content content-type="family">Paracortinidae</named-content>
              </kwd></kwd-group><mixed-citation publication-type="journal"><person-group><name><surname>Akkari</surname><given-names>Nesrine</given-names></name><name><surname>Macek</surname><given-names>Oliver</given-names></name><name><surname>Stoev</surname><given-names>Pavel</given-names></name></person-group><article-title>﻿A revision of the millipede family <tp:taxon-name><tp:taxon-name-part taxon-name-part-type="family">Paracortinidae</tp:taxon-name-part></tp:taxon-name> (<tp:taxon-name><tp:taxon-name-part taxon-name-part-type="class">Diplopoda</tp:taxon-name-part></tp:taxon-name>, <tp:taxon-name><tp:taxon-name-part taxon-name-part-type="order">Callipodida</tp:taxon-name-part></tp:taxon-name>)</article-title><source>Zookeys</source><day>28</day><month>12</month><year>2023</year><volume>1187</volume><fpage>341</fpage><lpage>399</lpage><pub-id pub-id-type="doi">10.3897/zookeys.1187.113473</pub-id></mixed-citation></tp:treatment-meta><tp:nomenclature><label>﻿</label><tp:taxon-name>
              <object-id xmlns:xlink="http://www.w3.org/1999/xlink" content-type="arpha" xlink:type="simple">1382C116-E4ED-58BA-A2D8-2E467C812F56</object-id>
              <tp:taxon-name-part taxon-name-part-type="genus" reg="Crassipetalum">Crassipetalum</tp:taxon-name-part>
              <tp:taxon-name-part taxon-name-part-type="species" reg="magnum">magnum</tp:taxon-name-part>
              <object-id xmlns:xlink="http://www.w3.org/1999/xlink" content-type="zoobank" xlink:type="simple">https://zoobank.org/B9A36E4F-DAAF-4FD5-9670-551A38D3B62A</object-id>
            </tp:taxon-name><tp:taxon-authority>Akkari &amp; Stoev</tp:taxon-authority><tp:taxon-status xmlns:xlink="http://www.w3.org/1999/xlink" xlink:type="simple">sp. nov.</tp:taxon-status><xref ref-type="fig" rid="F3">Figs 3</xref><xref ref-type="fig" rid="F4">, 4</xref><xref ref-type="fig" rid="F28">, 28</xref></tp:nomenclature><tp:treatment-sec sec-type="material" id="SECID0EXNAG"><title>Material examined.</title><p><bold><italic>Holotype</italic></bold>: adult male, China, Gansu Province, Cha-gang Village, Zhou-qu County, alt. 1650 m., on 12.05.1998, leg. Chen De-niu, Zhang Guo-qia (TM_206979 <named-content xmlns:xlink="http://www.w3.org/1999/xlink" content-type="dwc:institutional_code" xlink:title="National Zoological Museum of China, Institute of Zoology, Chinese Academy of Sciences" xlink:href="http://grbio.org/institution/institute-zoology-chinese-academy-sciences" xlink:type="simple">IZCAS</named-content>).</p></tp:treatment-sec><tp:treatment-sec sec-type="etymology" id="SECID0EGOAG"><title>Etymology.</title><p>Species epithet refers to the unusually large mesal coxal and prefemoroidal processes.</p></tp:treatment-sec><tp:treatment-sec sec-type="diagnosis" id="SECID0ELOAG"><title>Diagnosis.</title><p>Different from <italic><tp:taxon-name><tp:taxon-name-part taxon-name-part-type="genus" reg="Crassipetalum">Crassipetalum</tp:taxon-name-part><tp:taxon-name-part taxon-name-part-type="species" reg="inflatum">inflatum</tp:taxon-name-part></tp:taxon-name></italic> by the larger and elongated shape of the prefemoroidal process, the absence of a second prefemoroidal process, and the different distal part of telopodite.</p></tp:treatment-sec><tp:treatment-sec sec-type="description" id="SECID0E3OAG"><title>Description.</title><p>Body cylindrical, length 37–38 mm, maximal width ca 2.2 mm at PT6; body narrowing anteriad and posteriad from PT6; 54 (52 + 2 apodous) pleurotergites (PTs) + telson. Live colour unknown. Preserved specimen with yellow to pale brownish metazona (Fig. <xref ref-type="fig" rid="F3">3A, B</xref>); prozona greyish white (Fig. <xref ref-type="fig" rid="F3">3B</xref>); no stripes or other particular colour patterns; legs yellowish (Fig. <xref ref-type="fig" rid="F3">3C</xref>). Head: same colour as the body, vertex slightly darker, antennae whitish yellow (Fig. <xref ref-type="fig" rid="F3">3A</xref>). Fields of ommatidia subtriangular, blackish, composed of ~ 65 transparent ommatidia in eight rows from dorsal to ventral. Organ of Tömösváry ~ 2–3 × larger than ommatidium, situated close to and touching anterior side of eye. Head convex, with no particular modifications (Fig. <xref ref-type="fig" rid="F3">3C</xref>), covered with minute setae. Antennae short, extending backwards to around mid-length of PT5 (Fig. <xref ref-type="fig" rid="F3">3A, C</xref>); length of antennomeres (mm): 1 = 0.2; 2 = 0.87; 3 = 0.7; 4 = 0.76; 5 = 0.32; 6 = 0.45; 7 = 0.19. PTs composed of smooth prozona and carinate metazona, latter being greater in diameter than prozona. Prozona without crests, anterior part of metazona with scale-like ornamentation followed by a sharply raising posterior part forming well-developed longitudinal narrow and subparallel crests (Fig. <xref ref-type="fig" rid="F3">3B</xref>), well-separated from one another and extending over whole-body ring; crests gradually reduced in size laterally and ventrally. Chaetotaxy: all setae in anterior position on PTs 1–4, setae <italic>b</italic>, <italic>c</italic>, <italic>e</italic> migrated posteriorly on PT5; all setae on posterior position from PT6 onwards. Crests well developed, also on collum, comprising primary and secondary series; collum with seven or eight crests on each hemipleurite. Ozopores visible from sixth to the 49<sup>th</sup><abbrev xmlns:xlink="http://www.w3.org/1999/xlink" xlink:title="pleurotergites" id="ABBRID0EGQAG" xlink:type="simple">PT</abbrev>, located on fourth (largest) crest. Hypoproct tripartite, median sclerite largest, subrectangular, bearing a pair of basal macrosetae; lateral sclerites smaller, triangular, with one seta each. Paraprocts divided into large ventral and smaller dorsal sclerites, each paraproct with a pair of long macrosetae. Spinnerets long and slender, arising from the caudal edge of epiproct and extending well beyond the margins of paraprocts.</p><fig id="F3" position="float" orientation="portrait"><object-id xmlns:xlink="http://www.w3.org/1999/xlink" content-type="doi" xlink:type="simple">10.3897/zookeys.1187.113473.figure3</object-id><object-id xmlns:xlink="http://www.w3.org/1999/xlink" content-type="arpha" xlink:type="simple">C7CC654D-063E-5F1F-99ED-D2ED449A57CF</object-id><label>Figure 3.</label><caption><p><italic><tp:taxon-name><tp:taxon-name-part taxon-name-part-type="genus" reg="Crassipetalum">Crassipetalum</tp:taxon-name-part><tp:taxon-name-part taxon-name-part-type="species" reg="magnum">magnum</tp:taxon-name-part></tp:taxon-name></italic> Akkari &amp; Stoev, gen. nov., sp. nov., male holotype (No. TM_206979 <named-content xmlns:xlink="http://www.w3.org/1999/xlink" content-type="dwc:institutional_code" xlink:title="National Zoological Museum of China, Institute of Zoology, Chinese Academy of Sciences" xlink:href="http://grbio.org/institution/institute-zoology-chinese-academy-sciences" xlink:type="simple">IZCAS</named-content>) <bold>A</bold> head and anterior pleurotergites, laterofrontal view <bold>B</bold> midbody pleurotergites, dorsolateral view <bold>C</bold> head and anterior pleurotergites with gonopods in situ, ventral view <bold>D</bold> right gonopod, distal part, anterior view. Abbreviations: b = falcate mesal process of coxa; k = lateral process of the distal part of telopodite; n = notch on the distal part of the telopodite; p = lateral process on the distal part of telopodite; <abbrev xmlns:xlink="http://www.w3.org/1999/xlink" xlink:title="parasolenomere" id="ABBRID0EJRAG" xlink:type="simple">ps</abbrev> = parasolenomere; s = solenomere; T = telopodite.</p></caption><graphic xmlns:xlink="http://www.w3.org/1999/xlink" xlink:href="zookeys-1187-341_article-113473__-g003.jpg" position="float" orientation="portrait" xlink:type="simple" id="oo_958778.jpg"><uri content-type="original_file" xlink:type="simple">https://binary.pensoft.net/fig/958778</uri></graphic></fig></tp:treatment-sec><tp:treatment-sec sec-type="description" id="SECID0ESRAG"><title>Male sexual characters.</title><p>PTs 6 and 7 enlarged, leg-pairs 1 and 2 reduced and more setose than the rest, showing femoral and tarsal “brushes”, leg-pair 2 with posterior gonopore, legs 1–7 without noticeable modifications (Fig. <xref ref-type="fig" rid="F3">3C</xref>), coxal sacs present (visible) on leg-pairs 3–16.</p><p><bold><italic>Gonopods</italic></bold> (Figs <xref ref-type="fig" rid="F3">3C, D</xref>, <xref ref-type="fig" rid="F4">4</xref>). Parallel, distally crossing. Each gonopod with one elongated, setose, clavate prefemoroidal process (<bold><abbrev xmlns:xlink="http://www.w3.org/1999/xlink" xlink:title="prefemoroidal process 1" id="ABBRID0EMSAG" xlink:type="simple">pf1</abbrev></bold>), reaching the distal part of telopodite (Fig. <xref ref-type="fig" rid="F4">4A, C, D</xref>). Setae of prefemoroidal process large and dense. Coxa with a protruding rounded anterior lobe (<bold><abbrev xmlns:xlink="http://www.w3.org/1999/xlink" xlink:title="Coxal anterior lobe" id="ABBRID0EVSAG" xlink:type="simple">Ca</abbrev></bold>) (Fig. <xref ref-type="fig" rid="F4">4D</xref>) and a large coxal process (<bold>b</bold>), almost of the same size as telopodite (Fig. <xref ref-type="fig" rid="F4">4</xref>), narrowing at mid-length and apically projecting in a pointed tip lodged in small lateral notch of the distal part of the telopodite (Fig. <xref ref-type="fig" rid="F3">3D</xref>). Telopodite (<bold>T</bold>) with a stout stem, distally with a large lateral triangular downturned projection (<bold>k</bold>), a large mesal notch (<bold>n</bold>) separating a mesal spur-like process (<bold>p</bold>) and a posterior plateau-like horizontal process with a bifurcated mesal projection accommodating the solenomere (<bold>s</bold>) and parasolenomere (<bold><abbrev xmlns:xlink="http://www.w3.org/1999/xlink" xlink:title="parasolenomere" id="ABBRID0ESTAG" xlink:type="simple">ps</abbrev></bold>).</p><fig id="F4" position="float" orientation="portrait"><object-id xmlns:xlink="http://www.w3.org/1999/xlink" content-type="doi" xlink:type="simple">10.3897/zookeys.1187.113473.figure4</object-id><object-id xmlns:xlink="http://www.w3.org/1999/xlink" content-type="arpha" xlink:type="simple">51275F2D-CB8D-5B88-8813-6FE2A8B471AA</object-id><label>Figure 4.</label><caption><p><italic><tp:taxon-name><tp:taxon-name-part taxon-name-part-type="genus" reg="Crassipetalum">Crassipetalum</tp:taxon-name-part><tp:taxon-name-part taxon-name-part-type="species" reg="magnum">magnum</tp:taxon-name-part></tp:taxon-name></italic> Akkari &amp; Stoev, gen. nov., sp. nov. male holotype (No. TM_206979 <named-content xmlns:xlink="http://www.w3.org/1999/xlink" content-type="dwc:institutional_code" xlink:title="National Zoological Museum of China, Institute of Zoology, Chinese Academy of Sciences" xlink:href="http://grbio.org/institution/institute-zoology-chinese-academy-sciences" xlink:type="simple">IZCAS</named-content>), gonopods <bold>A</bold> ventral view <bold>B</bold> right gonopod, posterolateral view <bold>C</bold> lateral view <bold>D</bold> anteromesal view. Abbreviations: b = falcate mesal process of coxa; <abbrev xmlns:xlink="http://www.w3.org/1999/xlink" xlink:title="Coxal anterior lobe" id="ABBRID0EVUAG" xlink:type="simple">Ca</abbrev> = coxal lobe; k = lateral process of the distal part of telopodite; p = lateral process of the proximal part of telopodite; <abbrev xmlns:xlink="http://www.w3.org/1999/xlink" xlink:title="parasolenomere" id="ABBRID0EZUAG" xlink:type="simple">ps</abbrev> = parasolenomere; s = solenomere; T = telopodite.</p></caption><graphic xmlns:xlink="http://www.w3.org/1999/xlink" xlink:href="zookeys-1187-341_article-113473__-g004.jpg" position="float" orientation="portrait" xlink:type="simple" id="oo_958779.jpg"><uri content-type="original_file" xlink:type="simple">https://binary.pensoft.net/fig/958779</uri></graphic></fig><p><bold>Female</bold> unknown.</p></tp:treatment-sec><tp:treatment-sec sec-type="distribution" id="SECID0EGVAG"><title>Distribution.</title><p>Zhou-qu County, Cha-gang Village, China (Fig. <xref ref-type="fig" rid="F28">28</xref>).</p></tp:treatment-sec><tp:treatment-sec><!--Section generated to contain objects referenced in tp:taxon-treatment.--><fig id="F28" position="float" orientation="portrait"><object-id xmlns:xlink="http://www.w3.org/1999/xlink" content-type="doi" xlink:type="simple">10.3897/zookeys.1187.113473.figure28</object-id><object-id xmlns:xlink="http://www.w3.org/1999/xlink" content-type="arpha" xlink:type="simple">2261BB75-6C89-5DA1-A179-5AF2EEA64F72</object-id><label>Figure 28.</label><caption><p>Distribution map of <tp:taxon-name><tp:taxon-name-part taxon-name-part-type="family">Paracortinidae</tp:taxon-name-part></tp:taxon-name> in China and Vietnam.</p></caption><graphic xmlns:xlink="http://www.w3.org/1999/xlink" xlink:href="zookeys-1187-341_article-113473__-g028.jpg" position="float" orientation="portrait" xlink:type="simple" id="oo_958803.jpg"><uri content-type="original_file" xlink:type="simple">https://binary.pensoft.net/fig/958803</uri></graphic></fig></tp:treatment-sec></tp:taxon-treatment>
