# Supplementary material for: ﻿A revision of the millipede family Paracortinidae (Diplopoda, Callipodida)
Source: Zookeys. 2023 Dec 28;1187:341–99. doi: 10.3897/zookeys.1187.113473 (PMC10768025; doi:10.3897/zookeys.1187.113473)
Supplement: XML Treatment for Crassipetalum inflatum [file zookeys.1187.113473-treatment7.xml]

<!DOCTYPE tp:taxon-treatment
  PUBLIC "-//TaxonX//DTD Taxonomic Treatment Publishing DTD v0 20100105//EN" "tax-treatment-NSO.dtd">
<tp:taxon-treatment xmlns:tp="http://www.plazi.org/taxpub"><tp:treatment-meta><kwd-group><label>Taxon classification</label><kwd>
                <named-content content-type="kingdom">Animalia</named-content>
              </kwd><kwd>
                <named-content content-type="order">Callipodida</named-content>
              </kwd><kwd>
                <named-content content-type="family">Paracortinidae</named-content>
              </kwd></kwd-group><mixed-citation publication-type="journal"><person-group><name><surname>Akkari</surname><given-names>Nesrine</given-names></name><name><surname>Macek</surname><given-names>Oliver</given-names></name><name><surname>Stoev</surname><given-names>Pavel</given-names></name></person-group><article-title>﻿A revision of the millipede family <tp:taxon-name><tp:taxon-name-part taxon-name-part-type="family">Paracortinidae</tp:taxon-name-part></tp:taxon-name> (<tp:taxon-name><tp:taxon-name-part taxon-name-part-type="class">Diplopoda</tp:taxon-name-part></tp:taxon-name>, <tp:taxon-name><tp:taxon-name-part taxon-name-part-type="order">Callipodida</tp:taxon-name-part></tp:taxon-name>)</article-title><source>Zookeys</source><day>28</day><month>12</month><year>2023</year><volume>1187</volume><fpage>341</fpage><lpage>399</lpage><pub-id pub-id-type="doi">10.3897/zookeys.1187.113473</pub-id></mixed-citation></tp:treatment-meta><tp:nomenclature><label>﻿</label><tp:taxon-name>
              <object-id xmlns:xlink="http://www.w3.org/1999/xlink" content-type="arpha" xlink:type="simple">FB9EACC1-BB8E-5140-A774-627DEA27F18B</object-id>
              <tp:taxon-name-part taxon-name-part-type="genus" reg="Crassipetalum">Crassipetalum</tp:taxon-name-part>
              <tp:taxon-name-part taxon-name-part-type="species" reg="inflatum">inflatum</tp:taxon-name-part>
            </tp:taxon-name><tp:taxon-authority>(Chen, Zheng &amp; Jian, 2023)</tp:taxon-authority><tp:taxon-status xmlns:xlink="http://www.w3.org/1999/xlink" xlink:type="simple">comb. nov.</tp:taxon-status><tp:nomenclature-citation-list><tp:nomenclature-citation><tp:taxon-name>
                  <tp:taxon-name-part taxon-name-part-type="genus" reg="Paracortina">Paracortina</tp:taxon-name-part>
                  <tp:taxon-name-part taxon-name-part-type="species" reg="inflata">inflata</tp:taxon-name-part>
                </tp:taxon-name><comment>Chen, Zheng &amp; Jian, 2023: 54–57, figs 7–10.</comment></tp:nomenclature-citation></tp:nomenclature-citation-list></tp:nomenclature><tp:treatment-sec sec-type="diagnosis" id="SECID0ECXAG"><title>Diagnosis.</title><p>Different from <italic><tp:taxon-name><tp:taxon-name-part taxon-name-part-type="genus" reg="Crassipetalum">Crassipetalum</tp:taxon-name-part><tp:taxon-name-part taxon-name-part-type="species" reg="magnum">magnum</tp:taxon-name-part></tp:taxon-name></italic> Akkari &amp; Stoev, sp. nov. by the ovoid shape of the prefemoroidal process, the presence of a second, smaller prefemoroidal process, and by the differently shaped and more complex distal part of the telopodite (<xref ref-type="bibr" rid="B2">Chen et al. 2023</xref>).</p></tp:treatment-sec><tp:treatment-sec sec-type="distribution" id="SECID0EXXAG"><title>Distribution.</title><p>Hongqi Longtan Cave, Yintiaoling National Nature Reserve, Wuxi County, Chongqing, China (Fig. <xref ref-type="fig" rid="F28">28</xref>).</p></tp:treatment-sec><tp:treatment-sec><!--Section generated to contain objects referenced in tp:taxon-treatment.--><fig id="F28" position="float" orientation="portrait"><object-id xmlns:xlink="http://www.w3.org/1999/xlink" content-type="doi" xlink:type="simple">10.3897/zookeys.1187.113473.figure28</object-id><object-id xmlns:xlink="http://www.w3.org/1999/xlink" content-type="arpha" xlink:type="simple">2261BB75-6C89-5DA1-A179-5AF2EEA64F72</object-id><label>Figure 28.</label><caption><p>Distribution map of <tp:taxon-name><tp:taxon-name-part taxon-name-part-type="family">Paracortinidae</tp:taxon-name-part></tp:taxon-name> in China and Vietnam.</p></caption><graphic xmlns:xlink="http://www.w3.org/1999/xlink" xlink:href="zookeys-1187-341_article-113473__-g028.jpg" position="float" orientation="portrait" xlink:type="simple" id="oo_958803.jpg"><uri content-type="original_file" xlink:type="simple">https://binary.pensoft.net/fig/958803</uri></graphic></fig></tp:treatment-sec><ref-list><ref id="B2"><mixed-citation xmlns:xlink="http://www.w3.org/1999/xlink" xlink:type="simple"><person-group><name name-style="western"><surname>Chen</surname><given-names>H-M</given-names></name><name name-style="western"><surname>Zheng</surname><given-names>C-B</given-names></name><name name-style="western"><surname>Jiang</surname><given-names>X-K</given-names></name></person-group> (<year>2023</year>) <article-title>The millipedes (<tp:taxon-name><tp:taxon-name-part taxon-name-part-type="class">Diplopoda</tp:taxon-name-part></tp:taxon-name>) in Yintiaoling National Natural Reserve, Southwest China.</article-title><source>Zootaxa</source><volume>5257</volume>(<issue>1</issue>): <fpage>049</fpage>–<lpage>081</lpage>. <ext-link xlink:href="10.11646/zootaxa.5257.1.1" ext-link-type="doi" xlink:type="simple">https://doi.org/10.11646/zootaxa.5257.1.1</ext-link></mixed-citation></ref></ref-list></tp:taxon-treatment>
