# Supplementary material for: ﻿A revision of the millipede family Paracortinidae (Diplopoda, Callipodida)
Source: Zookeys. 2023 Dec 28;1187:341–99. doi: 10.3897/zookeys.1187.113473 (PMC10768025; doi:10.3897/zookeys.1187.113473)
Supplement: XML Treatment for Paracortina [file zookeys.1187.113473-treatment8.xml]

<!DOCTYPE tp:taxon-treatment
  PUBLIC "-//TaxonX//DTD Taxonomic Treatment Publishing DTD v0 20100105//EN" "tax-treatment-NSO.dtd">
<tp:taxon-treatment xmlns:tp="http://www.plazi.org/taxpub"><tp:treatment-meta><kwd-group><label>Taxon classification</label><kwd>
                <named-content content-type="kingdom">Animalia</named-content>
              </kwd><kwd>
                <named-content content-type="order">Callipodida</named-content>
              </kwd><kwd>
                <named-content content-type="family">Paracortinidae</named-content>
              </kwd></kwd-group><mixed-citation publication-type="journal"><person-group><name><surname>Akkari</surname><given-names>Nesrine</given-names></name><name><surname>Macek</surname><given-names>Oliver</given-names></name><name><surname>Stoev</surname><given-names>Pavel</given-names></name></person-group><article-title>﻿A revision of the millipede family <tp:taxon-name><tp:taxon-name-part taxon-name-part-type="family">Paracortinidae</tp:taxon-name-part></tp:taxon-name> (<tp:taxon-name><tp:taxon-name-part taxon-name-part-type="class">Diplopoda</tp:taxon-name-part></tp:taxon-name>, <tp:taxon-name><tp:taxon-name-part taxon-name-part-type="order">Callipodida</tp:taxon-name-part></tp:taxon-name>)</article-title><source>Zookeys</source><day>28</day><month>12</month><year>2023</year><volume>1187</volume><fpage>341</fpage><lpage>399</lpage><pub-id pub-id-type="doi">10.3897/zookeys.1187.113473</pub-id></mixed-citation></tp:treatment-meta><tp:nomenclature><label>﻿Genus</label><tp:taxon-name>
              <object-id xmlns:xlink="http://www.w3.org/1999/xlink" content-type="arpha" xlink:type="simple">860523A1-A247-510B-A927-9D5399129202</object-id>
              <tp:taxon-name-part taxon-name-part-type="genus" reg="Paracortina">Paracortina</tp:taxon-name-part>
            </tp:taxon-name><tp:taxon-authority>Wang &amp; Zhang, 1993</tp:taxon-authority><tp:nomenclature-citation-list><tp:nomenclature-citation><tp:taxon-name>
                  <tp:taxon-name-part taxon-name-part-type="genus" reg="Altum"/>
                </tp:taxon-name><comment>= <tp:taxon-name><tp:taxon-name-part taxon-name-part-type="genus" reg="Altum">Altum</tp:taxon-name-part></tp:taxon-name> Wang &amp; Zhang, 1993: 381. </comment></tp:nomenclature-citation><tp:nomenclature-citation><tp:taxon-name>
                  <tp:taxon-name-part taxon-name-part-type="genus" reg="Relictus"/>
                </tp:taxon-name><comment>= <tp:taxon-name><tp:taxon-name-part taxon-name-part-type="genus" reg="Relictus">Relictus</tp:taxon-name-part></tp:taxon-name> Wang &amp; Zhang, 1993: 378. </comment></tp:nomenclature-citation></tp:nomenclature-citation-list></tp:nomenclature><tp:treatment-sec sec-type="type species" id="SECID0EUZAG"><title>Type species.</title><p><italic><tp:taxon-name><tp:taxon-name-part taxon-name-part-type="genus" reg="Paracortina">Paracortina</tp:taxon-name-part><tp:taxon-name-part taxon-name-part-type="species" reg="leptoclada">leptoclada</tp:taxon-name-part></tp:taxon-name></italic> Wang &amp; Zhang, 1993.</p></tp:treatment-sec><tp:treatment-sec sec-type="Included species" id="SECID0EF1AG"><title>Included species.</title><p><italic><tp:taxon-name><tp:taxon-name-part taxon-name-part-type="genus" reg="Paracortina">P.</tp:taxon-name-part><tp:taxon-name-part taxon-name-part-type="species" reg="asciformis">asciformis</tp:taxon-name-part></tp:taxon-name></italic> Akkari &amp; Stoev, sp. nov. – Lixian County, Sichuan, China.</p><p><italic><tp:taxon-name><tp:taxon-name-part taxon-name-part-type="genus" reg="Paracortina">P.</tp:taxon-name-part><tp:taxon-name-part taxon-name-part-type="species" reg="carinata">carinata</tp:taxon-name-part></tp:taxon-name></italic> (Wang &amp; Zhang, 1993) – Shangrila County (=Zhong Dian/ Zhongdian County), Yunnan, China.</p><p><italic><tp:taxon-name><tp:taxon-name-part taxon-name-part-type="genus" reg="Paracortina">P.</tp:taxon-name-part><tp:taxon-name-part taxon-name-part-type="species" reg="kabaki">kabaki</tp:taxon-name-part></tp:taxon-name></italic> Akkari &amp; Stoev, sp. nov. – Shangrila County, Yunnan, China.</p><p><italic><tp:taxon-name><tp:taxon-name-part taxon-name-part-type="genus" reg="Paracortina">P.</tp:taxon-name-part><tp:taxon-name-part taxon-name-part-type="species" reg="kyrang">kyrang</tp:taxon-name-part></tp:taxon-name></italic> Nguyen, Stoev, Nguyen &amp; Vu, 2023 – Ky Rang Cave, Quoc Toan Commune, Quang Hoa District, Cao Bang, Vietnam.</p><p><italic><tp:taxon-name><tp:taxon-name-part taxon-name-part-type="genus" reg="Paracortina">P.</tp:taxon-name-part><tp:taxon-name-part taxon-name-part-type="species" reg="leptoclada">leptoclada</tp:taxon-name-part></tp:taxon-name></italic> Wang &amp; Zhang, 1993 – Shangrila County, Yunnan, China.</p><p><italic><tp:taxon-name><tp:taxon-name-part taxon-name-part-type="genus" reg="Paracortina">P.</tp:taxon-name-part><tp:taxon-name-part taxon-name-part-type="species" reg="multisegmentata">multisegmentata</tp:taxon-name-part></tp:taxon-name></italic> Stoev &amp; Geoffroy, 2004 – Ngọc Lặc County, Thanh Hoa District, Vietnam.</p><p><italic><tp:taxon-name><tp:taxon-name-part taxon-name-part-type="genus" reg="Paracortina">P.</tp:taxon-name-part><tp:taxon-name-part taxon-name-part-type="species" reg="serrata">serrata</tp:taxon-name-part></tp:taxon-name></italic> (Wang &amp; Zhang, 1993) – Deqin County, Yunnan, China.</p><p><italic><tp:taxon-name><tp:taxon-name-part taxon-name-part-type="genus" reg="Paracortina">P.</tp:taxon-name-part><tp:taxon-name-part taxon-name-part-type="species" reg="stimula">stimula</tp:taxon-name-part></tp:taxon-name></italic> (Wang &amp; Zhang, 1993) – Shangrila County, Yunnan, China.</p><p><italic><tp:taxon-name><tp:taxon-name-part taxon-name-part-type="genus" reg="Paracortina">P.</tp:taxon-name-part><tp:taxon-name-part taxon-name-part-type="species" reg="thallina">thallina</tp:taxon-name-part></tp:taxon-name></italic> (Wang &amp; Zhang, 1993) – Batang County, Sichuan, and Shangrila County, Yunnan, China.</p><p><italic><tp:taxon-name><tp:taxon-name-part taxon-name-part-type="genus" reg="Paracortina">P.</tp:taxon-name-part><tp:taxon-name-part taxon-name-part-type="species" reg="viriosa">viriosa</tp:taxon-name-part></tp:taxon-name></italic> (Wang &amp; Zhang, 1993) – Shangrila County, Yunnan, and Mang kang County/Markam? County, Tibet Autonomous Region, China.</p><p><italic><tp:taxon-name><tp:taxon-name-part taxon-name-part-type="genus" reg="Paracortina">P.</tp:taxon-name-part><tp:taxon-name-part taxon-name-part-type="species" reg="voluta">voluta</tp:taxon-name-part></tp:taxon-name></italic> Wang &amp; Zhang, 1993 – Yajiang County and Yanyuan County (new record), Sichuan, China.</p><p><italic><tp:taxon-name><tp:taxon-name-part taxon-name-part-type="genus" reg="Paracortina">P.</tp:taxon-name-part><tp:taxon-name-part taxon-name-part-type="species" reg="yinae">yinae</tp:taxon-name-part></tp:taxon-name></italic> Liu &amp; Tian, 2015 – Cave in Yanchang Village, Guangxi, China.</p><p><italic><tp:taxon-name><tp:taxon-name-part taxon-name-part-type="genus" reg="Paracortina">P.</tp:taxon-name-part><tp:taxon-name-part taxon-name-part-type="species" reg="zhangi">zhangi</tp:taxon-name-part></tp:taxon-name></italic> Liu &amp; Tian, 2015 – Cave Qiaoxia Dong, Guizhou, China.</p></tp:treatment-sec><tp:treatment-sec sec-type="diagnosis" id="SECID0ES6AG"><title>Diagnosis.</title><p>The type genus of the family <tp:taxon-name><tp:taxon-name-part taxon-name-part-type="family">Paracortinidae</tp:taxon-name-part></tp:taxon-name>, which differs from <italic><tp:taxon-name><tp:taxon-name-part taxon-name-part-type="genus" reg="Angulifemur">Angulifemur</tp:taxon-name-part></tp:taxon-name></italic> by having parallel stems of telopodites; from <italic><tp:taxon-name><tp:taxon-name-part taxon-name-part-type="genus" reg="Scotopetalum">Scotopetalum</tp:taxon-name-part></tp:taxon-name></italic> by the presence of large anteromedian subfalcate coxal process, and from the genus <italic><tp:taxon-name><tp:taxon-name-part taxon-name-part-type="genus" reg="Crassipetalum">Crassipetalum</tp:taxon-name-part></tp:taxon-name></italic> gen. nov. by the much smaller prefemoroidal process/es and a subfalcate coxal process <bold>b</bold> (never surpassing the telopodite).</p></tp:treatment-sec></tp:taxon-treatment>
