# Supplementary material for: ﻿A revision of the millipede family Paracortinidae (Diplopoda, Callipodida)
Source: Zookeys. 2023 Dec 28;1187:341–99. doi: 10.3897/zookeys.1187.113473 (PMC10768025; doi:10.3897/zookeys.1187.113473)
Supplement: XML Treatment for Paracortina asciformis [file zookeys.1187.113473-treatment9.xml]

<!DOCTYPE tp:taxon-treatment
  PUBLIC "-//TaxonX//DTD Taxonomic Treatment Publishing DTD v0 20100105//EN" "tax-treatment-NSO.dtd">
<tp:taxon-treatment xmlns:tp="http://www.plazi.org/taxpub"><tp:treatment-meta><kwd-group><label>Taxon classification</label><kwd>
                <named-content content-type="kingdom">Animalia</named-content>
              </kwd><kwd>
                <named-content content-type="order">Callipodida</named-content>
              </kwd><kwd>
                <named-content content-type="family">Paracortinidae</named-content>
              </kwd></kwd-group><mixed-citation publication-type="journal"><person-group><name><surname>Akkari</surname><given-names>Nesrine</given-names></name><name><surname>Macek</surname><given-names>Oliver</given-names></name><name><surname>Stoev</surname><given-names>Pavel</given-names></name></person-group><article-title>﻿A revision of the millipede family <tp:taxon-name><tp:taxon-name-part taxon-name-part-type="family">Paracortinidae</tp:taxon-name-part></tp:taxon-name> (<tp:taxon-name><tp:taxon-name-part taxon-name-part-type="class">Diplopoda</tp:taxon-name-part></tp:taxon-name>, <tp:taxon-name><tp:taxon-name-part taxon-name-part-type="order">Callipodida</tp:taxon-name-part></tp:taxon-name>)</article-title><source>Zookeys</source><day>28</day><month>12</month><year>2023</year><volume>1187</volume><fpage>341</fpage><lpage>399</lpage><pub-id pub-id-type="doi">10.3897/zookeys.1187.113473</pub-id></mixed-citation></tp:treatment-meta><tp:nomenclature><label>﻿</label><tp:taxon-name>
              <object-id xmlns:xlink="http://www.w3.org/1999/xlink" content-type="arpha" xlink:type="simple">799AD075-515C-5378-8B2C-C5876454A37C</object-id>
              <tp:taxon-name-part taxon-name-part-type="genus" reg="Paracortina">Paracortina</tp:taxon-name-part>
              <tp:taxon-name-part taxon-name-part-type="species" reg="asciformis">asciformis</tp:taxon-name-part>
              <object-id xmlns:xlink="http://www.w3.org/1999/xlink" content-type="zoobank" xlink:type="simple">https://zoobank.org/73289E5B-1469-43C2-8573-6B3D812886AE</object-id>
            </tp:taxon-name><tp:taxon-authority>Akkari &amp; Stoev</tp:taxon-authority><tp:taxon-status xmlns:xlink="http://www.w3.org/1999/xlink" xlink:type="simple">sp. nov.</tp:taxon-status><xref ref-type="fig" rid="F5">Figs 5</xref><xref ref-type="fig" rid="F6">, 6</xref><xref ref-type="fig" rid="F7">, 7</xref><xref ref-type="fig" rid="F27">, 27E</xref><xref ref-type="fig" rid="F28">, 28</xref></tp:nomenclature><tp:treatment-sec sec-type="material" id="SECID0ESCBG"><title>Material examined.</title><p><bold><italic>Holotype</italic></bold>: 1 adult male China, Sichuan Prov., Lixian County, SW of Tonghua Village, <named-content xmlns:xlink="http://www.w3.org/1999/xlink" content-type="dwc:verbatimCoordinates" xlink:type="simple"><named-content content-type="geo-json" specific-use="{&#34;type&#34;:&#34;Point&#34;,&#34;coordinates&#34;:[103.326667,31.558056]}" id="NCID0EADBG" xlink:type="simple">31°33'29"N, 103°19'36"E</named-content></named-content>, 08.07.2012, alt. 1905 m, I. Belousov &amp; G. Davidian leg. (Rd 5347 <abbrev xmlns:xlink="http://www.w3.org/1999/xlink" xlink:title="Zoological Museum of Moscow University" id="ABBRID0EFDBG" xlink:type="simple">ZMUM</abbrev>); <bold><italic>paratype</italic></bold>: 1 adult female, 60 PTs + telson, same data as holotype (Rd 5348 <abbrev xmlns:xlink="http://www.w3.org/1999/xlink" xlink:title="Zoological Museum of Moscow University" id="ABBRID0EMDBG" xlink:type="simple">ZMUM</abbrev>).</p></tp:treatment-sec><tp:treatment-sec sec-type="etymology" id="SECID0EQDBG"><title>Etymology.</title><p>The species epithet <italic>ascia</italic> + <italic>formis</italic>, referring to the distal shape of the telopodite having a shape of an axe in lateral view. Adjective.</p></tp:treatment-sec><tp:treatment-sec sec-type="diagnosis" id="SECID0E1DBG"><title>Diagnosis.</title><p>Different from all other species of the genus <italic><tp:taxon-name><tp:taxon-name-part taxon-name-part-type="genus" reg="Paracortina">Paracortina</tp:taxon-name-part></tp:taxon-name></italic> by the distinctive shape of the distal part of telopodite resembling an axe.</p></tp:treatment-sec><tp:treatment-sec sec-type="description" id="SECID0EHEBG"><title>Description.</title><p>Length 39 mm, maximal width ca 2.3 mm at PT6; body narrowing anteriorly and posteriorly from PT6; 60 (59 + 1 apodous) pleurotergites + telson. Live colour unknown. Preserved specimen dark brown, metazona dorsally dark brown, especially on crests, laterally and ventrally paler; prozona greyish; legs yellowish (Figs <xref ref-type="fig" rid="F5">5A</xref>, <xref ref-type="fig" rid="F6">6A</xref>). Head: frontal part yellowish, vertex slightly dark brown, antennae yellow (Figs <xref ref-type="fig" rid="F5">5C</xref>, <xref ref-type="fig" rid="F6">6A</xref>).</p><fig id="F5" position="float" orientation="portrait"><object-id xmlns:xlink="http://www.w3.org/1999/xlink" content-type="doi" xlink:type="simple">10.3897/zookeys.1187.113473.figure5</object-id><object-id xmlns:xlink="http://www.w3.org/1999/xlink" content-type="arpha" xlink:type="simple">032D3651-BE83-5D0A-B784-BB3C5BE27CDF</object-id><label>Figure 5.</label><caption><p><italic><tp:taxon-name><tp:taxon-name-part taxon-name-part-type="genus" reg="Paracortina">Paracortina</tp:taxon-name-part><tp:taxon-name-part taxon-name-part-type="species" reg="asciformis">asciformis</tp:taxon-name-part></tp:taxon-name></italic> Akkari &amp; Stoev, sp. nov. <bold>A, B, D, E</bold> Female paratype (Rd 5348 <abbrev xmlns:xlink="http://www.w3.org/1999/xlink" xlink:title="Zoological Museum of Moscow University" id="ABBRID0ESFBG" xlink:type="simple">ZMUM</abbrev>) <bold>A</bold> anterior body lateral view <bold>B</bold> head left side, organ of Tömösváry, and ommatidia <bold>C</bold> male holotype (Rd 5347 <abbrev xmlns:xlink="http://www.w3.org/1999/xlink" xlink:title="Zoological Museum of Moscow University" id="ABBRID0E3FBG" xlink:type="simple">ZMUM</abbrev>) head and anterior pleurotergites, lateral view <bold>D, E</bold> midbody pleurotergites, <bold>D</bold> lateral view <bold>E</bold> dorsal view.</p></caption><graphic xmlns:xlink="http://www.w3.org/1999/xlink" xlink:href="zookeys-1187-341_article-113473__-g005.jpg" position="float" orientation="portrait" xlink:type="simple" id="oo_958780.jpg"><uri content-type="original_file" xlink:type="simple">https://binary.pensoft.net/fig/958780</uri></graphic></fig><fig id="F6" position="float" orientation="portrait"><object-id xmlns:xlink="http://www.w3.org/1999/xlink" content-type="doi" xlink:type="simple">10.3897/zookeys.1187.113473.figure6</object-id><object-id xmlns:xlink="http://www.w3.org/1999/xlink" content-type="arpha" xlink:type="simple">CBB46CFD-04F5-5828-945A-C1D96560B1C6</object-id><label>Figure 6.</label><caption><p><italic><tp:taxon-name><tp:taxon-name-part taxon-name-part-type="genus" reg="Paracortina">Paracortina</tp:taxon-name-part><tp:taxon-name-part taxon-name-part-type="species" reg="asciformis">asciformis</tp:taxon-name-part></tp:taxon-name></italic> Akkari &amp; Stoev, sp. nov., male holotype (Rd 5347 <abbrev xmlns:xlink="http://www.w3.org/1999/xlink" xlink:title="Zoological Museum of Moscow University" id="ABBRID0E5GBG" xlink:type="simple">ZMUM</abbrev>) <bold>A</bold> head and anterior pleurotergites, frontal view <bold>B</bold> telson and posterior part of body, posterolateral view <bold>C</bold> right gonopod mesal coxal process and distal part of telopodite, posterior view. Abbreviations: b = falcate mesal process of coxa; M = mesal process of the distal part of telopodite; s = solenomere; T = telopodite.</p></caption><graphic xmlns:xlink="http://www.w3.org/1999/xlink" xlink:href="zookeys-1187-341_article-113473__-g006.jpg" position="float" orientation="portrait" xlink:type="simple" id="oo_958781.jpg"><uri content-type="original_file" xlink:type="simple">https://binary.pensoft.net/fig/958781</uri></graphic></fig><p>Fields of ommatidia subtriangular, blackish, composed of ~ 56 transparent ommatidia in eight or nine rows (Fig. <xref ref-type="fig" rid="F5">5B</xref>). Organ of Tömösváry ~ 2 × an ommatidium situated close to and touching anterior side of eye. Antennae moderately long (Figs <xref ref-type="fig" rid="F5">5C</xref>, <xref ref-type="fig" rid="F6">6A</xref>). Length of antennomeres (mm): 1 = 0.12; 2 = 0.93; 3 = 0.86; 4 = 0.58; 5 = 0.65; 6 = 0.33; 7 = 0.11. PTs composed of smooth prozona and carinate metazona (Fig. <xref ref-type="fig" rid="F5">5D, E</xref>), latter being more pronounced and greater in diameter in the posterior part. Prozona void of crests, anterior part of metazona with low carinae followed by a sharply raising posterior part forming well-developed longitudinal narrow and subparallel crests, well-separated from one another; crests gradually reduce in size laterally and ventrally (Fig. <xref ref-type="fig" rid="F5">5C–E</xref>). Chaetotaxy follows the pattern of all setae being in anterior position on PTs 1–4, setae <italic>b</italic>, <italic>c</italic>, <italic>e</italic> migrating posteriorly on PT5 and all setae posteriorly on PT6 onwards. Crests moderately developed, also on collum, comprising alternating primary and secondary series, primary slightly higher than secondary; collum with ca nine crests on each hemipleurite. Ozopores visible from 6<sup>th</sup> to 59<sup>th</sup><abbrev xmlns:xlink="http://www.w3.org/1999/xlink" xlink:title="pleurotergites" id="ABBRID0ENIBG" xlink:type="simple">PT</abbrev>, located on 6<sup>th</sup> (largest) <abbrev xmlns:xlink="http://www.w3.org/1999/xlink" xlink:title="pleurotergites" id="ABBRID0ETIBG" xlink:type="simple">PT</abbrev>. Hypoproct tripartite, median sclerite largest, subrectangular, bearing a pair of basal macrosetae; lateral sclerites smaller, triangular, with one seta each. Paraprocts divided into large ventral and smaller dorsal sclerites, each pair with a pair of long macrosetae. Spinnerets long and slender, arising from the caudal edge of epiproct and extending well beyond the margins of paraprocts (Fig. <xref ref-type="fig" rid="F6">6B</xref>).</p></tp:treatment-sec><tp:treatment-sec sec-type="description" id="SECID0E2IBG"><title>Male sexual characters.</title><p>Head with a pronounced beak-shaped projection (Figs <xref ref-type="fig" rid="F6">6C</xref>, <xref ref-type="fig" rid="F7">7A</xref>), covered with minute setae. Leg-pairs 1 and 2 reduced and more setose than the rest, leg-pair 2 with a small anterior process and posterior opening of the gonopores, leg-pair 7 with a protruding curved mesal process pointing laterad and a shorter subtriangular one on coxa, trochanter with an anterior triangular projection covered with setae (Fig. <xref ref-type="fig" rid="F27">27E</xref>) Coxal sacs present (noticeable) on leg-pairs 3–13/16.</p><p><bold><italic>Gonopods</italic>.</bold> Parallel, each gonopod with two short, slender, clavate, asymmetrical, and apically setose prefemoroidal processes <bold><abbrev xmlns:xlink="http://www.w3.org/1999/xlink" xlink:title="prefemoroidal process 1" id="ABBRID0EVJBG" xlink:type="simple">pf1</abbrev></bold> and <bold><abbrev xmlns:xlink="http://www.w3.org/1999/xlink" xlink:title="prefemoroidal process 2" id="ABBRID0E1JBG" xlink:type="simple">pf2</abbrev></bold> (Fig. <xref ref-type="fig" rid="F7">7B–D</xref>); coxa with a low rounded lobe on the anterior margin (<bold><abbrev xmlns:xlink="http://www.w3.org/1999/xlink" xlink:title="Coxal anterior lobe" id="ABBRID0EDKBG" xlink:type="simple">Ca</abbrev></bold>), one long falcate mesal coxal process (<bold>b</bold>), reaching the distal part of the telopodite, its distal part showing ca four beaded structures (Fig. <xref ref-type="fig" rid="F6">6C</xref>). Telopodite (<bold>T</bold>) stout, with a broad stem proximally, gradually narrowing until its distal third before expanding in two main darkly pigmented parts separated by a rounded notch (<bold>n</bold>), the larger part axe-shaped (Fig. <xref ref-type="fig" rid="F7">7C, D</xref>), showing a round apical margin and a sharp triangular opposite end (<bold>k</bold>), second part as a slender curved stem, apically bifurcated in solenomere (<bold>s</bold>) and parasolenomere (<bold><abbrev xmlns:xlink="http://www.w3.org/1999/xlink" xlink:title="parasolenomere" id="ABBRID0E1KBG" xlink:type="simple">ps</abbrev></bold>) and bearing a smaller subapical triangular tooth (<bold>M</bold>) (Fig. <xref ref-type="fig" rid="F7">7</xref>).</p><fig id="F7" position="float" orientation="portrait"><object-id xmlns:xlink="http://www.w3.org/1999/xlink" content-type="doi" xlink:type="simple">10.3897/zookeys.1187.113473.figure7</object-id><object-id xmlns:xlink="http://www.w3.org/1999/xlink" content-type="arpha" xlink:type="simple">26856A33-B4F3-5A74-83EF-2D9CAD6D5AB3</object-id><label>Figure 7.</label><caption><p><italic><tp:taxon-name><tp:taxon-name-part taxon-name-part-type="genus" reg="Paracortina">Paracortina</tp:taxon-name-part><tp:taxon-name-part taxon-name-part-type="species" reg="asciformis">asciformis</tp:taxon-name-part></tp:taxon-name></italic> Akkari &amp; Stoev, sp. nov., 1 male holotype (Rd 5347 <abbrev xmlns:xlink="http://www.w3.org/1999/xlink" xlink:title="Zoological Museum of Moscow University" id="ABBRID0EXLBG" xlink:type="simple">ZMUM</abbrev>), right gonopod <bold>A</bold> anterior view <bold>B</bold> posterior view <bold>C</bold> lateral view <bold>D</bold> mesal view. Abbreviations: b = falcate mesal process of coxa; <abbrev xmlns:xlink="http://www.w3.org/1999/xlink" xlink:title="Coxal anterior lobe" id="ABBRID0EDMBG" xlink:type="simple">Ca</abbrev> = anterior lobe of coxa; <abbrev xmlns:xlink="http://www.w3.org/1999/xlink" xlink:title="prefemoroidal process 1" id="ABBRID0EHMBG" xlink:type="simple">pf1</abbrev> = prefemoroidal process 1; <abbrev xmlns:xlink="http://www.w3.org/1999/xlink" xlink:title="prefemoroidal process 2" id="ABBRID0ELMBG" xlink:type="simple">pf2</abbrev> = prefemoroidal process 2; k = lateral process of the distal part of telopodite; M = mesal process of the distal part of telopodite; n = notch on the distal part of the telopodite; <abbrev xmlns:xlink="http://www.w3.org/1999/xlink" xlink:title="parasolenomere" id="ABBRID0EPMBG" xlink:type="simple">ps</abbrev> = parasolenomere; s = solenomere; T = telopodite.</p></caption><graphic xmlns:xlink="http://www.w3.org/1999/xlink" xlink:href="zookeys-1187-341_article-113473__-g007.jpg" position="float" orientation="portrait" xlink:type="simple" id="oo_958782.jpg"><uri content-type="original_file" xlink:type="simple">https://binary.pensoft.net/fig/958782</uri></graphic></fig></tp:treatment-sec><tp:treatment-sec sec-type="distribution" id="SECID0EYMBG"><title>Distribution.</title><p>Known only from its type locality (Fig. <xref ref-type="fig" rid="F28">28</xref>).</p></tp:treatment-sec><tp:treatment-sec><!--Section generated to contain objects referenced in tp:taxon-treatment.--><fig id="F27" position="float" orientation="portrait"><object-id xmlns:xlink="http://www.w3.org/1999/xlink" content-type="doi" xlink:type="simple">10.3897/zookeys.1187.113473.figure27</object-id><object-id xmlns:xlink="http://www.w3.org/1999/xlink" content-type="arpha" xlink:type="simple">3360BEF7-1FE3-5809-B981-B07143F092F2</object-id><label>Figure 27.</label><caption><p>Modifications on leg-pair 6 and leg-pair 7 in adult males of species of <tp:taxon-name><tp:taxon-name-part taxon-name-part-type="family">Paracortinidae</tp:taxon-name-part></tp:taxon-name><bold>A, B</bold><italic><tp:taxon-name><tp:taxon-name-part taxon-name-part-type="genus" reg="Paracortina">Paracortina</tp:taxon-name-part><tp:taxon-name-part taxon-name-part-type="species" reg="viriosa">viriosa</tp:taxon-name-part></tp:taxon-name></italic> (Wang &amp; Zhang, 1993), male <bold>A</bold> leg pair 6 <bold>B</bold> leg pair 7 <bold>C, D</bold><italic><tp:taxon-name><tp:taxon-name-part taxon-name-part-type="genus" reg="Paracortina">Paracortina</tp:taxon-name-part><tp:taxon-name-part taxon-name-part-type="species" reg="voluta">voluta</tp:taxon-name-part></tp:taxon-name></italic> Wang &amp; Zhang, 1993, male <bold>C</bold> leg pair 6 <bold>D</bold> leg pair 7 <bold>E</bold><italic><tp:taxon-name><tp:taxon-name-part taxon-name-part-type="genus" reg="Paracortina">Paracortina</tp:taxon-name-part><tp:taxon-name-part taxon-name-part-type="species" reg="asciformis">asciformis</tp:taxon-name-part></tp:taxon-name></italic> Akkari &amp; Stoev, sp. nov., male holotype, leg pair 7 <bold>F</bold><italic><tp:taxon-name><tp:taxon-name-part taxon-name-part-type="genus" reg="Paracortina">Paracortina</tp:taxon-name-part><tp:taxon-name-part taxon-name-part-type="species" reg="kabaki">kabaki</tp:taxon-name-part></tp:taxon-name></italic> Akkari &amp; Stoev, sp. nov., male holotype, leg pair 7 <bold>G</bold><italic><tp:taxon-name><tp:taxon-name-part taxon-name-part-type="genus" reg="Scotopetalum">Scotopetalum</tp:taxon-name-part><tp:taxon-name-part taxon-name-part-type="species" reg="chinensis">chinensis</tp:taxon-name-part></tp:taxon-name></italic> (Stoev &amp; Geoffroy, 2004) comb. nov., male paratype, leg pair 7. Abbreviations: c = coxa; <abbrev xmlns:xlink="http://www.w3.org/1999/xlink" xlink:title="prefemur" id="ABBRID0EOLDI" xlink:type="simple">pr</abbrev> = prefemur; <abbrev xmlns:xlink="http://www.w3.org/1999/xlink" xlink:title="trochanter" id="ABBRID0ESLDI" xlink:type="simple">tr</abbrev> = trochanter.</p></caption><graphic xmlns:xlink="http://www.w3.org/1999/xlink" xlink:href="zookeys-1187-341_article-113473__-g027.jpg" position="float" orientation="portrait" xlink:type="simple" id="oo_958802.jpg"><uri content-type="original_file" xlink:type="simple">https://binary.pensoft.net/fig/958802</uri></graphic></fig><fig id="F28" position="float" orientation="portrait"><object-id xmlns:xlink="http://www.w3.org/1999/xlink" content-type="doi" xlink:type="simple">10.3897/zookeys.1187.113473.figure28</object-id><object-id xmlns:xlink="http://www.w3.org/1999/xlink" content-type="arpha" xlink:type="simple">2261BB75-6C89-5DA1-A179-5AF2EEA64F72</object-id><label>Figure 28.</label><caption><p>Distribution map of <tp:taxon-name><tp:taxon-name-part taxon-name-part-type="family">Paracortinidae</tp:taxon-name-part></tp:taxon-name> in China and Vietnam.</p></caption><graphic xmlns:xlink="http://www.w3.org/1999/xlink" xlink:href="zookeys-1187-341_article-113473__-g028.jpg" position="float" orientation="portrait" xlink:type="simple" id="oo_958803.jpg"><uri content-type="original_file" xlink:type="simple">https://binary.pensoft.net/fig/958803</uri></graphic></fig></tp:treatment-sec></tp:taxon-treatment>
