# Supplementary material for: ﻿A revision of the millipede family Paracortinidae (Diplopoda, Callipodida)
Source: Zookeys. 2023 Dec 28;1187:341–99. doi: 10.3897/zookeys.1187.113473 (PMC10768025; doi:10.3897/zookeys.1187.113473)
Supplement: XML Treatment for Paracortina carinata [file zookeys.1187.113473-treatment10.xml]

<!DOCTYPE tp:taxon-treatment
  PUBLIC "-//TaxonX//DTD Taxonomic Treatment Publishing DTD v0 20100105//EN" "tax-treatment-NSO.dtd">
<tp:taxon-treatment xmlns:tp="http://www.plazi.org/taxpub"><tp:treatment-meta><kwd-group><label>Taxon classification</label><kwd>
                <named-content content-type="kingdom">Animalia</named-content>
              </kwd><kwd>
                <named-content content-type="order">Callipodida</named-content>
              </kwd><kwd>
                <named-content content-type="family">Paracortinidae</named-content>
              </kwd></kwd-group><mixed-citation publication-type="journal"><person-group><name><surname>Akkari</surname><given-names>Nesrine</given-names></name><name><surname>Macek</surname><given-names>Oliver</given-names></name><name><surname>Stoev</surname><given-names>Pavel</given-names></name></person-group><article-title>﻿A revision of the millipede family <tp:taxon-name><tp:taxon-name-part taxon-name-part-type="family">Paracortinidae</tp:taxon-name-part></tp:taxon-name> (<tp:taxon-name><tp:taxon-name-part taxon-name-part-type="class">Diplopoda</tp:taxon-name-part></tp:taxon-name>, <tp:taxon-name><tp:taxon-name-part taxon-name-part-type="order">Callipodida</tp:taxon-name-part></tp:taxon-name>)</article-title><source>Zookeys</source><day>28</day><month>12</month><year>2023</year><volume>1187</volume><fpage>341</fpage><lpage>399</lpage><pub-id pub-id-type="doi">10.3897/zookeys.1187.113473</pub-id></mixed-citation></tp:treatment-meta><tp:nomenclature><label>﻿</label><tp:taxon-name>
              <object-id xmlns:xlink="http://www.w3.org/1999/xlink" content-type="arpha" xlink:type="simple">E3DF3BCF-FC15-537D-A932-BA2F0FBA5B92</object-id>
              <tp:taxon-name-part taxon-name-part-type="genus" reg="Paracortina">Paracortina</tp:taxon-name-part>
              <tp:taxon-name-part taxon-name-part-type="species" reg="carinata">carinata</tp:taxon-name-part>
            </tp:taxon-name><tp:taxon-authority>(Wang &amp; Zhang, 1993)</tp:taxon-authority><xref ref-type="fig" rid="F28">Fig. 28</xref><tp:nomenclature-citation-list><tp:nomenclature-citation><tp:taxon-name>
                  <tp:taxon-name-part taxon-name-part-type="genus" reg="Altum">Altum</tp:taxon-name-part>
                  <tp:taxon-name-part taxon-name-part-type="species" reg="carinatum">carinatum</tp:taxon-name-part>
                </tp:taxon-name><comment>Wang &amp; Zhang, 1993: 385, figs 29–32.</comment></tp:nomenclature-citation><tp:nomenclature-citation><tp:taxon-name>
                  <tp:taxon-name-part taxon-name-part-type="genus" reg="Paracortina">Paracortina</tp:taxon-name-part>
                  <tp:taxon-name-part taxon-name-part-type="species" reg="carinata">carinata</tp:taxon-name-part>
                </tp:taxon-name><comment>: <xref ref-type="bibr" rid="B21">Stoev and Geoffroy 2004</xref>: 94.</comment></tp:nomenclature-citation><tp:nomenclature-citation><tp:taxon-name>
                  <tp:taxon-name-part taxon-name-part-type="genus" reg="Paracortina">Paracortina</tp:taxon-name-part>
                  <tp:taxon-name-part taxon-name-part-type="species" reg="carinata">carinata</tp:taxon-name-part>
                </tp:taxon-name><comment>: <xref ref-type="bibr" rid="B9">Liu and Tian 2015</xref>: 139, key.</comment></tp:nomenclature-citation></tp:nomenclature-citation-list></tp:nomenclature><tp:treatment-sec sec-type="diagnosis" id="SECID0E1PBG"><title>Diagnosis.</title><p><italic><tp:taxon-name><tp:taxon-name-part taxon-name-part-type="genus" reg="Paracortina">P.</tp:taxon-name-part><tp:taxon-name-part taxon-name-part-type="species" reg="carinata">carinata</tp:taxon-name-part></tp:taxon-name></italic> appears most similar to <italic><tp:taxon-name><tp:taxon-name-part taxon-name-part-type="genus" reg="Paracortina">P.</tp:taxon-name-part><tp:taxon-name-part taxon-name-part-type="species" reg="stimula">stimula</tp:taxon-name-part></tp:taxon-name></italic> especially in the expanded distal part of the telopodite, of which the distal part is downturned and crossing with the curved process of the solenomere, differing in the shape of the distal process, showing as a subrectangular plate in <italic><tp:taxon-name><tp:taxon-name-part taxon-name-part-type="genus" reg="Paracortina"/><tp:taxon-name-part taxon-name-part-type="species" reg="carinata">carinata</tp:taxon-name-part></tp:taxon-name></italic> vs dome-shaped in <italic><tp:taxon-name><tp:taxon-name-part taxon-name-part-type="genus" reg="Paracortina">P.</tp:taxon-name-part><tp:taxon-name-part taxon-name-part-type="species" reg="stimula">stimula</tp:taxon-name-part></tp:taxon-name></italic>. Both species could be recognised also by the body colouration which is dark brown in <italic><tp:taxon-name><tp:taxon-name-part taxon-name-part-type="genus" reg="Paracortina">P.</tp:taxon-name-part><tp:taxon-name-part taxon-name-part-type="species" reg="carinata">carinata</tp:taxon-name-part></tp:taxon-name></italic> and yellow in <italic><tp:taxon-name><tp:taxon-name-part taxon-name-part-type="genus" reg="Paracortina">P.</tp:taxon-name-part><tp:taxon-name-part taxon-name-part-type="species" reg="stimula">stimula</tp:taxon-name-part></tp:taxon-name></italic>.</p></tp:treatment-sec><tp:treatment-sec sec-type="Descriptive notes" id="SECID0EBSBG"><title>Descriptive notes.</title><p>(based on <xref ref-type="bibr" rid="B28">Wang and Zhang 1993</xref>) Holotype 42 mm long, 2.5 mm wide, 60 podous + 2 apodous PTs, with a dark brown colour.</p><p><bold><italic>Gonopods</italic>.</bold> Each gonopod with two asymmetrical prefemoroidal processes (<bold><abbrev xmlns:xlink="http://www.w3.org/1999/xlink" xlink:title="prefemoroidal process 1" id="ABBRID0ETSBG" xlink:type="simple">pf1</abbrev>, <abbrev xmlns:xlink="http://www.w3.org/1999/xlink" xlink:title="prefemoroidal process 2" id="ABBRID0EXSBG" xlink:type="simple">pf2</abbrev></bold>), with <bold><abbrev xmlns:xlink="http://www.w3.org/1999/xlink" xlink:title="prefemoroidal process 1" id="ABBRID0E3SBG" xlink:type="simple">pf1</abbrev></bold> larger and more setose than <bold><abbrev xmlns:xlink="http://www.w3.org/1999/xlink" xlink:title="prefemoroidal process 2" id="ABBRID0EBTBG" xlink:type="simple">pf2</abbrev></bold>, a stout and falcate coxal process, reaching 2/3<sup>rd</sup> of the telopodite; telopodite (<bold>T</bold>) with a uniformly broad stem, distal part abruptly expanding antero-posteriad and showing in a lateral view (<xref ref-type="bibr" rid="B28">Wang and Zhang 1993</xref>, fig. 29) a subrectangular plate with an irregular apical margin, and a notch on the anteromesal side separating the main branch from a curved narrow process pointing distad, terminating in a slender branch bifurcated in solenomere (<bold>s</bold>) and parasolenomere (<bold><abbrev xmlns:xlink="http://www.w3.org/1999/xlink" xlink:title="parasolenomere" id="ABBRID0EQTBG" xlink:type="simple">ps</abbrev></bold>).</p></tp:treatment-sec><tp:treatment-sec sec-type="distribution" id="SECID0EUTBG"><title>Distribution.</title><p>Shangrila (= Zhong Dian) County, Yunnan, China (Fig. <xref ref-type="fig" rid="F28">28</xref>).</p></tp:treatment-sec><tp:treatment-sec sec-type="comments" id="SECID0E5TBG"><title>Comments.</title><p>Known only from its original description (<xref ref-type="bibr" rid="B28">Wang and Zhang 1993</xref>).</p></tp:treatment-sec><tp:treatment-sec><!--Section generated to contain objects referenced in tp:taxon-treatment.--><fig id="F28" position="float" orientation="portrait"><object-id xmlns:xlink="http://www.w3.org/1999/xlink" content-type="doi" xlink:type="simple">10.3897/zookeys.1187.113473.figure28</object-id><object-id xmlns:xlink="http://www.w3.org/1999/xlink" content-type="arpha" xlink:type="simple">2261BB75-6C89-5DA1-A179-5AF2EEA64F72</object-id><label>Figure 28.</label><caption><p>Distribution map of <tp:taxon-name><tp:taxon-name-part taxon-name-part-type="family">Paracortinidae</tp:taxon-name-part></tp:taxon-name> in China and Vietnam.</p></caption><graphic xmlns:xlink="http://www.w3.org/1999/xlink" xlink:href="zookeys-1187-341_article-113473__-g028.jpg" position="float" orientation="portrait" xlink:type="simple" id="oo_958803.jpg"><uri content-type="original_file" xlink:type="simple">https://binary.pensoft.net/fig/958803</uri></graphic></fig></tp:treatment-sec><ref-list><ref id="B21"><mixed-citation xmlns:xlink="http://www.w3.org/1999/xlink" xlink:type="simple"><person-group><name name-style="western"><surname>Stoev</surname><given-names>P</given-names></name><name name-style="western"><surname>Geoffroy</surname><given-names>JJ</given-names></name></person-group> (<year>2004</year>) <article-title>Review of the millipede family <tp:taxon-name><tp:taxon-name-part taxon-name-part-type="family">Paracortinidae</tp:taxon-name-part></tp:taxon-name> Wang &amp; Zhang, 1993 (<tp:taxon-name><tp:taxon-name-part taxon-name-part-type="class">Diplopoda</tp:taxon-name-part></tp:taxon-name>: <tp:taxon-name><tp:taxon-name-part taxon-name-part-type="order">Callipodida</tp:taxon-name-part></tp:taxon-name>).</article-title><source>Acta Arachnologica</source><volume>53</volume>(<issue>2</issue>): <fpage>93</fpage>–<lpage>103</lpage>. <ext-link xlink:href="10.2476/asjaa.53.93" ext-link-type="doi" xlink:type="simple">https://doi.org/10.2476/asjaa.53.93</ext-link></mixed-citation></ref><ref id="B9"><mixed-citation xmlns:xlink="http://www.w3.org/1999/xlink" xlink:type="simple"><person-group><name name-style="western"><surname>Liu</surname><given-names>WX</given-names></name><name name-style="western"><surname>Tian</surname><given-names>MY</given-names></name></person-group> (<year>2015</year>) <article-title>Two new cave-dwelling species of the millipede genus <italic><tp:taxon-name><tp:taxon-name-part taxon-name-part-type="genus">Paracortina</tp:taxon-name-part></tp:taxon-name></italic> Wang &amp; Zhang, 1993 from southern China (<tp:taxon-name><tp:taxon-name-part taxon-name-part-type="class">Diplopoda</tp:taxon-name-part></tp:taxon-name>, <tp:taxon-name><tp:taxon-name-part taxon-name-part-type="order">Callipodida</tp:taxon-name-part></tp:taxon-name>, <tp:taxon-name><tp:taxon-name-part taxon-name-part-type="family">Paracortinidae</tp:taxon-name-part></tp:taxon-name>).</article-title><source>ZooKeys</source><volume>517</volume>: <fpage>123</fpage>–<lpage>140</lpage>. <ext-link xlink:href="10.3897/zookeys.517.9949" ext-link-type="doi" xlink:type="simple">https://doi.org/10.3897/zookeys.517.9949</ext-link></mixed-citation></ref><ref id="B28"><mixed-citation xmlns:xlink="http://www.w3.org/1999/xlink" xlink:type="simple"><person-group><name name-style="western"><surname>Wang</surname><given-names>D</given-names></name><name name-style="western"><surname>Zhang</surname><given-names>C</given-names></name></person-group> (<year>1993</year>) <article-title>A new family of millipeds (<tp:taxon-name><tp:taxon-name-part taxon-name-part-type="class">Diplopoda</tp:taxon-name-part></tp:taxon-name>: <tp:taxon-name><tp:taxon-name-part taxon-name-part-type="order">Callipodida</tp:taxon-name-part></tp:taxon-name>) from southwestern China.</article-title><source>Peking National History Museum Memoirs</source><volume>53</volume>: <fpage>375</fpage>–<lpage>390</lpage>.</mixed-citation></ref></ref-list></tp:taxon-treatment>
