# Supplementary material for: ﻿A revision of the millipede family Paracortinidae (Diplopoda, Callipodida)
Source: Zookeys. 2023 Dec 28;1187:341–99. doi: 10.3897/zookeys.1187.113473 (PMC10768025; doi:10.3897/zookeys.1187.113473)
Supplement: XML Treatment for Paracortina kabaki [file zookeys.1187.113473-treatment11.xml]

<!DOCTYPE tp:taxon-treatment
  PUBLIC "-//TaxonX//DTD Taxonomic Treatment Publishing DTD v0 20100105//EN" "tax-treatment-NSO.dtd">
<tp:taxon-treatment xmlns:tp="http://www.plazi.org/taxpub"><tp:treatment-meta><kwd-group><label>Taxon classification</label><kwd>
                <named-content content-type="kingdom">Animalia</named-content>
              </kwd><kwd>
                <named-content content-type="order">Callipodida</named-content>
              </kwd><kwd>
                <named-content content-type="family">Paracortinidae</named-content>
              </kwd></kwd-group><mixed-citation publication-type="journal"><person-group><name><surname>Akkari</surname><given-names>Nesrine</given-names></name><name><surname>Macek</surname><given-names>Oliver</given-names></name><name><surname>Stoev</surname><given-names>Pavel</given-names></name></person-group><article-title>﻿A revision of the millipede family <tp:taxon-name><tp:taxon-name-part taxon-name-part-type="family">Paracortinidae</tp:taxon-name-part></tp:taxon-name> (<tp:taxon-name><tp:taxon-name-part taxon-name-part-type="class">Diplopoda</tp:taxon-name-part></tp:taxon-name>, <tp:taxon-name><tp:taxon-name-part taxon-name-part-type="order">Callipodida</tp:taxon-name-part></tp:taxon-name>)</article-title><source>Zookeys</source><day>28</day><month>12</month><year>2023</year><volume>1187</volume><fpage>341</fpage><lpage>399</lpage><pub-id pub-id-type="doi">10.3897/zookeys.1187.113473</pub-id></mixed-citation></tp:treatment-meta><tp:nomenclature><label>﻿</label><tp:taxon-name>
              <object-id xmlns:xlink="http://www.w3.org/1999/xlink" content-type="arpha" xlink:type="simple">3BF11D71-DBA4-58C7-9EE6-198BF5BF3DF1</object-id>
              <tp:taxon-name-part taxon-name-part-type="genus" reg="Paracortina">Paracortina</tp:taxon-name-part>
              <tp:taxon-name-part taxon-name-part-type="species" reg="kabaki">kabaki</tp:taxon-name-part>
              <object-id xmlns:xlink="http://www.w3.org/1999/xlink" content-type="zoobank" xlink:type="simple">https://zoobank.org/7F96C628-A9B7-49F3-804E-A993B9D4BAE2</object-id>
            </tp:taxon-name><tp:taxon-authority>Akkari &amp; Stoev</tp:taxon-authority><tp:taxon-status xmlns:xlink="http://www.w3.org/1999/xlink" xlink:type="simple">sp. nov.</tp:taxon-status><xref ref-type="fig" rid="F8">Figs 8</xref><xref ref-type="fig" rid="F9">, 9</xref><xref ref-type="fig" rid="F10">, 10</xref><xref ref-type="fig" rid="F27">, 27E</xref><xref ref-type="fig" rid="F28">, 28</xref></tp:nomenclature><tp:treatment-sec sec-type="material" id="SECID0EGWBG"><title>Material examined.</title><p><bold><italic>Holotype</italic></bold>: China, Yunnan, Shangrila County, Degen, 214 Ntn Road, NE slope of SE Baima Mt. Range, between Cukatongcun &amp; Nali, alt. 2465 m, <named-content xmlns:xlink="http://www.w3.org/1999/xlink" content-type="dwc:verbatimCoordinates" xlink:type="simple"><named-content content-type="geo-json" specific-use="{&#34;type&#34;:&#34;Point&#34;,&#34;coordinates&#34;:[99.204444,28.039722]}" id="NCID0EUWBG" xlink:type="simple">28°2'23"N, 99°12'16"E</named-content></named-content>, 8.06.2013, I. Belousov, I. Kabak &amp; G. Davidian leg. (Rd 5349 <abbrev xmlns:xlink="http://www.w3.org/1999/xlink" xlink:title="Zoological Museum of Moscow University" id="ABBRID0EZWBG" xlink:type="simple">ZMUM</abbrev>); <bold><italic>Paratype</italic></bold>: 1 male 54PTs, same data as holotype (Rd 5350 <abbrev xmlns:xlink="http://www.w3.org/1999/xlink" xlink:title="Zoological Museum of Moscow University" id="ABBRID0EAXBG" xlink:type="simple">ZMUM</abbrev>).</p></tp:treatment-sec><tp:treatment-sec sec-type="etymology" id="SECID0EEXBG"><title>Etymology.</title><p>The species epithet is a patronym to honours of one of the collectors, Ilya Kabak from the Zoological Institute of the Russian Academy of Sciences St Petersburg. Noun in the genitive case.</p></tp:treatment-sec><tp:treatment-sec sec-type="diagnosis" id="SECID0EJXBG"><title>Diagnosis.</title><p>Different from all species of the genus <italic><tp:taxon-name><tp:taxon-name-part taxon-name-part-type="genus" reg="Paracortina">Paracortina</tp:taxon-name-part></tp:taxon-name></italic> by the distinctive shape of the distal part of telopodite with the ruffle of distolateral lamella.</p></tp:treatment-sec><tp:treatment-sec sec-type="description" id="SECID0EWXBG"><title>Description (Holotype).</title><p>Body cylindrical, length 77.4 mm, maximal width ca 3.2 mm at PT5; body narrowing anteriorly and posteriorly from PT6; 60 (59 + 1 apodous) pleurotergites (PTs) + telson. Live colour unknown. Preserved specimen with a general dark brown to greyish aspect contrasted with pale legs and antennae (Fig. <xref ref-type="fig" rid="F8">8A, B</xref>), prozona greyish, sputtered with fine brown dots (Fig. <xref ref-type="fig" rid="F8">8A, D</xref>); metazona dorsally dark greyish brown especially on crests, anterior part greyish, finely sputtered with pale brown interrupted by larger irregular yellow alveolate spots, colour paler laterally below the ozopores and ventrally; legs yellowish (Fig. <xref ref-type="fig" rid="F8">8C, D</xref>). Head: frontal part pale brown to yellowish, vertex dark grey-brown, antennae yellow (Fig. <xref ref-type="fig" rid="F8">8A, B</xref>).</p><fig id="F8" position="float" orientation="portrait"><object-id xmlns:xlink="http://www.w3.org/1999/xlink" content-type="doi" xlink:type="simple">10.3897/zookeys.1187.113473.figure8</object-id><object-id xmlns:xlink="http://www.w3.org/1999/xlink" content-type="arpha" xlink:type="simple">A10D3495-3740-5964-B5A1-1F9554556C8B</object-id><label>Figure 8.</label><caption><p><italic><tp:taxon-name><tp:taxon-name-part taxon-name-part-type="genus" reg="Paracortina">Paracortina</tp:taxon-name-part><tp:taxon-name-part taxon-name-part-type="species" reg="kabaki">kabaki</tp:taxon-name-part></tp:taxon-name></italic> Akkari &amp; Stoev, sp. nov., male holotype (Rd 5349 <abbrev xmlns:xlink="http://www.w3.org/1999/xlink" xlink:title="Zoological Museum of Moscow University" id="ABBRID0E6YBG" xlink:type="simple">ZMUM</abbrev>) <bold>A, B</bold> head and anterior pleurotergites <bold>A</bold> lateral view <bold>B</bold> frontal view <bold>C, D</bold> midbody pleurotergites <bold>C</bold> lateral view <bold>D</bold> dorsal view.</p></caption><graphic xmlns:xlink="http://www.w3.org/1999/xlink" xlink:href="zookeys-1187-341_article-113473__-g008.jpg" position="float" orientation="portrait" xlink:type="simple" id="oo_958783.jpg"><uri content-type="original_file" xlink:type="simple">https://binary.pensoft.net/fig/958783</uri></graphic></fig><p>Fields of ommatidia subtriangular, black, composed of ~ 75 transparent ommatidia in nine or ten rows. Organ of Tömösváry large, ~ 1.2 mm, 3 × as large as an ommatidium, situated close to and touching anterior side of eye (Fig. <xref ref-type="fig" rid="F8">8A</xref>). Antennae long; length of antennomeres (mm): 1 = 0.18; 2 = 1.29; 3 = 1.27; 4 = 1.01; 5 = 1.08; 6 = 0.69; 7 = 0.23.</p><p>PTs composed of smooth prozona and carinate metazona, latter being more pronounced in the posterior part. Prozona with no crests, anterior part of metazona with low, fine carinae, posterior part sharply raising forming well-developed longitudinal narrow and subparallel crests, well-separated from one another; crests gradually reduce in size laterally and ventrally (Fig. <xref ref-type="fig" rid="F8">8C</xref>). Chaetotaxy follows the pattern of all setae being in anterior position on PTs 1–4, setae <italic>b</italic>, <italic>c</italic>, <italic>e</italic> migrating posteriorly on PT5 and all setae posteriorly on PT6 onwards. Crests moderately developed, also on collum, comprising alternating primary and secondary series, primary slightly higher than secondary; collum with ca nine crests on each hemipleurite. Ozopores visible from 6<sup>th</sup> to 59<sup>th</sup><abbrev xmlns:xlink="http://www.w3.org/1999/xlink" xlink:title="pleurotergites" id="ABBRID0EK1BG" xlink:type="simple">PT</abbrev>, located on 6<sup>th</sup> (largest) <abbrev xmlns:xlink="http://www.w3.org/1999/xlink" xlink:title="pleurotergites" id="ABBRID0EQ1BG" xlink:type="simple">PT</abbrev>. Hypoproct tripartite, median sclerite largest, subrectangular, bearing a pair of basal macrosetae; lateral sclerites smaller, triangular, with one seta each. Paraprocts divided into large ventral and smaller dorsal sclerites, each pair with a pair of long macrosetae. Spinnerets long and slender, arising from the caudal edge of epiproct and extending well beyond the margins of paraprocts.</p></tp:treatment-sec><tp:treatment-sec sec-type="description" id="SECID0EU1BG"><title>Male sexual characters.</title><p>Head with a pronounced beak-shaped projection covered with minute setae (Fig. <xref ref-type="fig" rid="F8">8A, B</xref>). Leg-pairs 1 and 2 reduced and more setose than the rest, leg-pair 2 with a small anterior process and posterior opening of the gonopores. Leg-pair 7 with a large cone-shaped and apically rounded mesal process on coxa, a lateral angular margin separated by a notch, an apical tuft of setae on trochanter, prefemur with a strong constriction proximally on the anterior margin, then strongly swollen distally (Fig. <xref ref-type="fig" rid="F27">27F</xref>). Coxal sacs present (noticeable) on leg-pairs 3–13/16.</p><p><bold><italic>Gonopods</italic></bold> (Figs <xref ref-type="fig" rid="F9">9</xref>, <xref ref-type="fig" rid="F10">10</xref>). Parallel, each gonopod with asymmetrical, clavate prefemoroidal processes: a thin, short (<bold><abbrev xmlns:xlink="http://www.w3.org/1999/xlink" xlink:title="prefemoroidal process 1" id="ABBRID0ES2BG" xlink:type="simple">pf1</abbrev></bold>) process bearing a few apical setae, and a much larger densely setose (<bold><abbrev xmlns:xlink="http://www.w3.org/1999/xlink" xlink:title="prefemoroidal process 2" id="ABBRID0EX2BG" xlink:type="simple">pf2</abbrev></bold>) one (Fig. <xref ref-type="fig" rid="F9">9A, B</xref>); coxa with rounded lobes on the anterior side (<bold><abbrev xmlns:xlink="http://www.w3.org/1999/xlink" xlink:title="Coxal anterior lobe" id="ABBRID0EA3BG" xlink:type="simple">Ca</abbrev></bold>) and the lateral side (<bold><abbrev xmlns:xlink="http://www.w3.org/1999/xlink" xlink:title="Coxal lateral lobe" id="ABBRID0EF3BG" xlink:type="simple">Cl</abbrev>)</bold> respectively, engulfing the prefemoroidal processes (Fig. <xref ref-type="fig" rid="F9">9 A</xref>), and a long falcate mesal coxal process (<bold>b</bold>), reaching the distal part of the telopodite (Fig. <xref ref-type="fig" rid="F9">9A, B, D</xref>). Telopodite (<bold>T</bold>) stout and straight, with a uniformly broad stem expanding distally in a complex apex comprising a large hyaline lamella (<bold><abbrev xmlns:xlink="http://www.w3.org/1999/xlink" xlink:title="distal lamella of telopodite" id="ABBRID0EX3BG" xlink:type="simple">dl</abbrev></bold>) with a serrated margin extending anterolaterally in a double horizontal ruffle (Fig. <xref ref-type="fig" rid="F9">9B</xref>), and a darkly pigmented median projection (<bold><abbrev xmlns:xlink="http://www.w3.org/1999/xlink" xlink:title="distal process of telopodite" id="ABBRID0EA4BG" xlink:type="simple">dp</abbrev></bold>) apically folded and pointing distolaterad (Figs <xref ref-type="fig" rid="F9">9</xref>, <xref ref-type="fig" rid="F10">10</xref>); a slender mesal process, curved 180 degrees and pointing anteriad, slightly swollen apically (Figs <xref ref-type="fig" rid="F9">9C, D</xref>, <xref ref-type="fig" rid="F10">10A</xref>) before further narrowing and bifurcating in solenomere (<bold>s</bold>) and parasolenomere (<bold><abbrev xmlns:xlink="http://www.w3.org/1999/xlink" xlink:title="parasolenomere" id="ABBRID0EX4BG" xlink:type="simple">ps</abbrev></bold>).</p><fig id="F9" position="float" orientation="portrait"><object-id xmlns:xlink="http://www.w3.org/1999/xlink" content-type="doi" xlink:type="simple">10.3897/zookeys.1187.113473.figure9</object-id><object-id xmlns:xlink="http://www.w3.org/1999/xlink" content-type="arpha" xlink:type="simple">EBAE9C59-B014-5F02-8EAA-E685B8F96BDE</object-id><label>Figure 9.</label><caption><p><italic><tp:taxon-name><tp:taxon-name-part taxon-name-part-type="genus" reg="Paracortina">Paracortina</tp:taxon-name-part><tp:taxon-name-part taxon-name-part-type="species" reg="kabaki">kabaki</tp:taxon-name-part></tp:taxon-name></italic> Akkari &amp; Stoev, sp. nov., male holotype (Rd 5349 <abbrev xmlns:xlink="http://www.w3.org/1999/xlink" xlink:title="Zoological Museum of Moscow University" id="ABBRID0EO5BG" xlink:type="simple">ZMUM</abbrev>), right gonopod <bold>A</bold> anterior view <bold>B</bold> posterior view <bold>C</bold> lateral view <bold>D</bold> mesal view. Abbreviations: b = mesal process of coxa; <abbrev xmlns:xlink="http://www.w3.org/1999/xlink" xlink:title="Coxal anterior lobe" id="ABBRID0E15BG" xlink:type="simple">Ca</abbrev> = anterior lobe of coxa; <abbrev xmlns:xlink="http://www.w3.org/1999/xlink" xlink:title="Coxal lateral lobe" id="ABBRID0E55BG" xlink:type="simple">Cl</abbrev> = lateral lobe of coxa; <abbrev xmlns:xlink="http://www.w3.org/1999/xlink" xlink:title="distal lamella of telopodite" id="ABBRID0EC6BG" xlink:type="simple">dl</abbrev> =distal lamella of telopodite; <abbrev xmlns:xlink="http://www.w3.org/1999/xlink" xlink:title="distal process of telopodite" id="ABBRID0EG6BG" xlink:type="simple">dp</abbrev> = a median projection of the distal part of telopodite; <abbrev xmlns:xlink="http://www.w3.org/1999/xlink" xlink:title="prefemoroidal process 1" id="ABBRID0EK6BG" xlink:type="simple">pf1</abbrev> = prefemoroidal process 1; <abbrev xmlns:xlink="http://www.w3.org/1999/xlink" xlink:title="prefemoroidal process 2" id="ABBRID0EO6BG" xlink:type="simple">pf2</abbrev> = prefemoroidal process 2; s = solenomere; T = telopodite.</p></caption><graphic xmlns:xlink="http://www.w3.org/1999/xlink" xlink:href="zookeys-1187-341_article-113473__-g009.jpg" position="float" orientation="portrait" xlink:type="simple" id="oo_958784.jpg"><uri content-type="original_file" xlink:type="simple">https://binary.pensoft.net/fig/958784</uri></graphic></fig><fig id="F10" position="float" orientation="portrait"><object-id xmlns:xlink="http://www.w3.org/1999/xlink" content-type="doi" xlink:type="simple">10.3897/zookeys.1187.113473.figure10</object-id><object-id xmlns:xlink="http://www.w3.org/1999/xlink" content-type="arpha" xlink:type="simple">B8552DEB-3C64-5839-A1F2-A93148A4AEAB</object-id><label>Figure 10.</label><caption><p><italic><tp:taxon-name><tp:taxon-name-part taxon-name-part-type="genus" reg="Paracortina">Paracortina</tp:taxon-name-part><tp:taxon-name-part taxon-name-part-type="species" reg="kabaki">kabaki</tp:taxon-name-part></tp:taxon-name></italic> Akkari &amp; Stoev, sp. nov., male holotype (Rd 5349 <abbrev xmlns:xlink="http://www.w3.org/1999/xlink" xlink:title="Zoological Museum of Moscow University" id="ABBRID0ELAAI" xlink:type="simple">ZMUM</abbrev>) <bold>A–C</bold> right gonopod telopodite, distal part, <bold>A</bold> mesoventral view <bold>B</bold> posteromesal view <bold>C</bold> ventral view <bold>D</bold> detail of solenomere, ventral view. Abbreviations: b = mesal process of coxa 2; <abbrev xmlns:xlink="http://www.w3.org/1999/xlink" xlink:title="distal lamella of telopodite" id="ABBRID0EZAAI" xlink:type="simple">dl</abbrev> =distal lamella of telopodite; <abbrev xmlns:xlink="http://www.w3.org/1999/xlink" xlink:title="distal process of telopodite" id="ABBRID0E4AAI" xlink:type="simple">dp</abbrev> = a median projection of the distal part of telopodite; <abbrev xmlns:xlink="http://www.w3.org/1999/xlink" xlink:title="prefemoroidal process 1" id="ABBRID0EBBAI" xlink:type="simple">pf1</abbrev> = prefemoroidal process 1; <abbrev xmlns:xlink="http://www.w3.org/1999/xlink" xlink:title="parasolenomere" id="ABBRID0EFBAI" xlink:type="simple">ps</abbrev> = parasolenomere; s = solenomere; T = telopodite.</p></caption><graphic xmlns:xlink="http://www.w3.org/1999/xlink" xlink:href="zookeys-1187-341_article-113473__-g010.jpg" position="float" orientation="portrait" xlink:type="simple" id="oo_958785.jpg"><uri content-type="original_file" xlink:type="simple">https://binary.pensoft.net/fig/958785</uri></graphic></fig></tp:treatment-sec><tp:treatment-sec><!--Section generated to contain objects referenced in tp:taxon-treatment.--><fig id="F27" position="float" orientation="portrait"><object-id xmlns:xlink="http://www.w3.org/1999/xlink" content-type="doi" xlink:type="simple">10.3897/zookeys.1187.113473.figure27</object-id><object-id xmlns:xlink="http://www.w3.org/1999/xlink" content-type="arpha" xlink:type="simple">3360BEF7-1FE3-5809-B981-B07143F092F2</object-id><label>Figure 27.</label><caption><p>Modifications on leg-pair 6 and leg-pair 7 in adult males of species of <tp:taxon-name><tp:taxon-name-part taxon-name-part-type="family">Paracortinidae</tp:taxon-name-part></tp:taxon-name><bold>A, B</bold><italic><tp:taxon-name><tp:taxon-name-part taxon-name-part-type="genus" reg="Paracortina">Paracortina</tp:taxon-name-part><tp:taxon-name-part taxon-name-part-type="species" reg="viriosa">viriosa</tp:taxon-name-part></tp:taxon-name></italic> (Wang &amp; Zhang, 1993), male <bold>A</bold> leg pair 6 <bold>B</bold> leg pair 7 <bold>C, D</bold><italic><tp:taxon-name><tp:taxon-name-part taxon-name-part-type="genus" reg="Paracortina">Paracortina</tp:taxon-name-part><tp:taxon-name-part taxon-name-part-type="species" reg="voluta">voluta</tp:taxon-name-part></tp:taxon-name></italic> Wang &amp; Zhang, 1993, male <bold>C</bold> leg pair 6 <bold>D</bold> leg pair 7 <bold>E</bold><italic><tp:taxon-name><tp:taxon-name-part taxon-name-part-type="genus" reg="Paracortina">Paracortina</tp:taxon-name-part><tp:taxon-name-part taxon-name-part-type="species" reg="asciformis">asciformis</tp:taxon-name-part></tp:taxon-name></italic> Akkari &amp; Stoev, sp. nov., male holotype, leg pair 7 <bold>F</bold><italic><tp:taxon-name><tp:taxon-name-part taxon-name-part-type="genus" reg="Paracortina">Paracortina</tp:taxon-name-part><tp:taxon-name-part taxon-name-part-type="species" reg="kabaki">kabaki</tp:taxon-name-part></tp:taxon-name></italic> Akkari &amp; Stoev, sp. nov., male holotype, leg pair 7 <bold>G</bold><italic><tp:taxon-name><tp:taxon-name-part taxon-name-part-type="genus" reg="Scotopetalum">Scotopetalum</tp:taxon-name-part><tp:taxon-name-part taxon-name-part-type="species" reg="chinensis">chinensis</tp:taxon-name-part></tp:taxon-name></italic> (Stoev &amp; Geoffroy, 2004) comb. nov., male paratype, leg pair 7. Abbreviations: c = coxa; <abbrev xmlns:xlink="http://www.w3.org/1999/xlink" xlink:title="prefemur" id="ABBRID0EOLDI" xlink:type="simple">pr</abbrev> = prefemur; <abbrev xmlns:xlink="http://www.w3.org/1999/xlink" xlink:title="trochanter" id="ABBRID0ESLDI" xlink:type="simple">tr</abbrev> = trochanter.</p></caption><graphic xmlns:xlink="http://www.w3.org/1999/xlink" xlink:href="zookeys-1187-341_article-113473__-g027.jpg" position="float" orientation="portrait" xlink:type="simple" id="oo_958802.jpg"><uri content-type="original_file" xlink:type="simple">https://binary.pensoft.net/fig/958802</uri></graphic></fig><fig id="F28" position="float" orientation="portrait"><object-id xmlns:xlink="http://www.w3.org/1999/xlink" content-type="doi" xlink:type="simple">10.3897/zookeys.1187.113473.figure28</object-id><object-id xmlns:xlink="http://www.w3.org/1999/xlink" content-type="arpha" xlink:type="simple">2261BB75-6C89-5DA1-A179-5AF2EEA64F72</object-id><label>Figure 28.</label><caption><p>Distribution map of <tp:taxon-name><tp:taxon-name-part taxon-name-part-type="family">Paracortinidae</tp:taxon-name-part></tp:taxon-name> in China and Vietnam.</p></caption><graphic xmlns:xlink="http://www.w3.org/1999/xlink" xlink:href="zookeys-1187-341_article-113473__-g028.jpg" position="float" orientation="portrait" xlink:type="simple" id="oo_958803.jpg"><uri content-type="original_file" xlink:type="simple">https://binary.pensoft.net/fig/958803</uri></graphic></fig></tp:treatment-sec></tp:taxon-treatment>
