# Supplementary material for: ﻿A revision of the millipede family Paracortinidae (Diplopoda, Callipodida)
Source: Zookeys. 2023 Dec 28;1187:341–99. doi: 10.3897/zookeys.1187.113473 (PMC10768025; doi:10.3897/zookeys.1187.113473)
Supplement: XML Treatment for Paracortina kyrang [file zookeys.1187.113473-treatment12.xml]

<!DOCTYPE tp:taxon-treatment
  PUBLIC "-//TaxonX//DTD Taxonomic Treatment Publishing DTD v0 20100105//EN" "tax-treatment-NSO.dtd">
<tp:taxon-treatment xmlns:tp="http://www.plazi.org/taxpub"><tp:treatment-meta><kwd-group><label>Taxon classification</label><kwd>
                <named-content content-type="kingdom">Animalia</named-content>
              </kwd><kwd>
                <named-content content-type="order">Callipodida</named-content>
              </kwd><kwd>
                <named-content content-type="family">Paracortinidae</named-content>
              </kwd></kwd-group><mixed-citation publication-type="journal"><person-group><name><surname>Akkari</surname><given-names>Nesrine</given-names></name><name><surname>Macek</surname><given-names>Oliver</given-names></name><name><surname>Stoev</surname><given-names>Pavel</given-names></name></person-group><article-title>﻿A revision of the millipede family <tp:taxon-name><tp:taxon-name-part taxon-name-part-type="family">Paracortinidae</tp:taxon-name-part></tp:taxon-name> (<tp:taxon-name><tp:taxon-name-part taxon-name-part-type="class">Diplopoda</tp:taxon-name-part></tp:taxon-name>, <tp:taxon-name><tp:taxon-name-part taxon-name-part-type="order">Callipodida</tp:taxon-name-part></tp:taxon-name>)</article-title><source>Zookeys</source><day>28</day><month>12</month><year>2023</year><volume>1187</volume><fpage>341</fpage><lpage>399</lpage><pub-id pub-id-type="doi">10.3897/zookeys.1187.113473</pub-id></mixed-citation></tp:treatment-meta><tp:nomenclature><label>﻿</label><tp:taxon-name>
              <object-id xmlns:xlink="http://www.w3.org/1999/xlink" content-type="arpha" xlink:type="simple">E964AA8D-99C7-5751-A44E-688C7A2F4BCC</object-id>
              <tp:taxon-name-part taxon-name-part-type="genus" reg="Paracortina">Paracortina</tp:taxon-name-part>
              <tp:taxon-name-part taxon-name-part-type="species" reg="kyrang">kyrang</tp:taxon-name-part>
            </tp:taxon-name><tp:taxon-authority>Nguyen, Stoev, Nguyen &amp; Vu, 2023</tp:taxon-authority><xref ref-type="fig" rid="F28">Fig. 28</xref><tp:nomenclature-citation-list><tp:nomenclature-citation><tp:taxon-name>
                  <tp:taxon-name-part taxon-name-part-type="genus" reg="Paracortina">Paracortina</tp:taxon-name-part>
                  <tp:taxon-name-part taxon-name-part-type="species" reg="kyrang">kyrang</tp:taxon-name-part>
                </tp:taxon-name><comment>Nguyen, Stoev, Nguyen &amp; Vu, 2023: 183, figs 1–7.</comment></tp:nomenclature-citation></tp:nomenclature-citation-list></tp:nomenclature><tp:treatment-sec sec-type="diagnosis" id="SECID0EEDAI"><title>Diagnosis.</title><p>The gonopods of this species differ from those of the other congeners in the sinuous aspect of the telopodite, distally narrowing, reminding more of the genus <italic><tp:taxon-name><tp:taxon-name-part taxon-name-part-type="genus" reg="Angulifemur">Angulifemur</tp:taxon-name-part></tp:taxon-name></italic>, from which this species differs by the absence of (<bold><abbrev xmlns:xlink="http://www.w3.org/1999/xlink" xlink:title="telopodital projection" id="ABBRID0ESDAI" xlink:type="simple">Tp</abbrev></bold>) process and the presence of a long coxal process (<bold>b</bold>) reaching the distal part of telopodite.</p></tp:treatment-sec><tp:treatment-sec sec-type="Descriptive notes" id="SECID0EYDAI"><title>Descriptive notes.</title><p>(based on <xref ref-type="bibr" rid="B12">Nguyen et al. 2023</xref>) Species with 68–74 PTs + telson, general colour pale, living specimens greenish-white, head strongly modified in males with a well-protruding projection, 19–20 ommatidia in two or three rows.</p></tp:treatment-sec><tp:treatment-sec sec-type="description" id="SECID0ECEAI"><title>Male sexual characters.</title><p>PTs 6 and 7 strongly enlarged, leg-pairs 1 and 2 smaller and more setose than the rest, showing femoral and tarsal “brushes”, leg-pair 2 with a small anterior process and posterior gonopore, leg-pair 7 with a round mesal projection and a small spine (<xref ref-type="bibr" rid="B12">Nguyen et al. 2023</xref>: fig. 6a, b), coxal sacs present on leg-pairs 3–26.</p><p><bold><italic>Gonopods</italic>.</bold> Each gonopod with two clavate, slender, and setose prefemoroidal processes (<bold><abbrev xmlns:xlink="http://www.w3.org/1999/xlink" xlink:title="prefemoroidal process 1" id="ABBRID0EUEAI" xlink:type="simple">pf1</abbrev>, <abbrev xmlns:xlink="http://www.w3.org/1999/xlink" xlink:title="prefemoroidal process 2" id="ABBRID0EYEAI" xlink:type="simple">pf2</abbrev></bold>), coxa low with anterior and lateral rounded lobes and a long falcate mesal process, reaching the distal part of the telopodital stem. Telopodite (<bold>T</bold>) sinuous bearing a distomesal triangular tooth, further twisted and expanding mesolaterad, then strongly constricted and apically narrowed, terminating in a slender branch bifurcated into solenomere (<bold>s</bold>) and parasolenomere (<bold><abbrev xmlns:xlink="http://www.w3.org/1999/xlink" xlink:title="parasolenomere" id="ABBRID0EBFAI" xlink:type="simple">ps</abbrev></bold>).</p></tp:treatment-sec><tp:treatment-sec sec-type="distribution" id="SECID0EFFAI"><title>Distribution.</title><p>Ky Rang Cave, Quoc Toan commune, Quang Hoa District, Cao Bang Province, Vietnam (Fig. <xref ref-type="fig" rid="F28">28</xref>).</p></tp:treatment-sec><tp:treatment-sec sec-type="comments" id="SECID0EPFAI"><title>Comments.</title><p><xref ref-type="bibr" rid="B12">Nguyen et al. (2023)</xref> described a slightly different chaetotaxy for <italic><tp:taxon-name><tp:taxon-name-part taxon-name-part-type="genus" reg="Paracortina">Paracortina</tp:taxon-name-part><tp:taxon-name-part taxon-name-part-type="species" reg="kyrang">kyrang</tp:taxon-name-part></tp:taxon-name></italic> with two pairs of setae distributed posteriorly on the collum (usually all setae are positioned anteriorly) and five pairs of posterior setae on PT5 (instead of three pairs).</p></tp:treatment-sec><tp:treatment-sec><!--Section generated to contain objects referenced in tp:taxon-treatment.--><fig id="F28" position="float" orientation="portrait"><object-id xmlns:xlink="http://www.w3.org/1999/xlink" content-type="doi" xlink:type="simple">10.3897/zookeys.1187.113473.figure28</object-id><object-id xmlns:xlink="http://www.w3.org/1999/xlink" content-type="arpha" xlink:type="simple">2261BB75-6C89-5DA1-A179-5AF2EEA64F72</object-id><label>Figure 28.</label><caption><p>Distribution map of <tp:taxon-name><tp:taxon-name-part taxon-name-part-type="family">Paracortinidae</tp:taxon-name-part></tp:taxon-name> in China and Vietnam.</p></caption><graphic xmlns:xlink="http://www.w3.org/1999/xlink" xlink:href="zookeys-1187-341_article-113473__-g028.jpg" position="float" orientation="portrait" xlink:type="simple" id="oo_958803.jpg"><uri content-type="original_file" xlink:type="simple">https://binary.pensoft.net/fig/958803</uri></graphic></fig></tp:treatment-sec><ref-list><ref id="B12"><mixed-citation xmlns:xlink="http://www.w3.org/1999/xlink" xlink:type="simple"><person-group><name name-style="western"><surname>Nguyen</surname><given-names>AD</given-names></name><name name-style="western"><surname>Stoev</surname><given-names>P</given-names></name><name name-style="western"><surname>Nguyen</surname><given-names>LTP</given-names></name><name name-style="western"><surname>Vu</surname><given-names>TT</given-names></name></person-group> (<year>2023</year>) <article-title>A new species of <italic><tp:taxon-name><tp:taxon-name-part taxon-name-part-type="genus">Paracortina</tp:taxon-name-part></tp:taxon-name></italic> from a Vietnamese cave, with remarkable secondary sexual characters in males (<tp:taxon-name><tp:taxon-name-part taxon-name-part-type="order">Callipodida</tp:taxon-name-part></tp:taxon-name>, <tp:taxon-name><tp:taxon-name-part taxon-name-part-type="family">Paracortinidae</tp:taxon-name-part></tp:taxon-name>).</article-title><source>ZooKeys</source><volume>1149</volume>: <fpage>181</fpage>–<lpage>195</lpage>. <ext-link xlink:href="10.3897/zookeys.1149.99651" ext-link-type="doi" xlink:type="simple">https://doi.org/10.3897/zookeys.1149.99651</ext-link></mixed-citation></ref></ref-list></tp:taxon-treatment>
