# Supplementary material for: ﻿A revision of the millipede family Paracortinidae (Diplopoda, Callipodida)
Source: Zookeys. 2023 Dec 28;1187:341–99. doi: 10.3897/zookeys.1187.113473 (PMC10768025; doi:10.3897/zookeys.1187.113473)
Supplement: XML Treatment for Paracortina leptoclada [file zookeys.1187.113473-treatment13.xml]

<!DOCTYPE tp:taxon-treatment
  PUBLIC "-//TaxonX//DTD Taxonomic Treatment Publishing DTD v0 20100105//EN" "tax-treatment-NSO.dtd">
<tp:taxon-treatment xmlns:tp="http://www.plazi.org/taxpub"><tp:treatment-meta><kwd-group><label>Taxon classification</label><kwd>
                <named-content content-type="kingdom">Animalia</named-content>
              </kwd><kwd>
                <named-content content-type="order">Callipodida</named-content>
              </kwd><kwd>
                <named-content content-type="family">Paracortinidae</named-content>
              </kwd></kwd-group><mixed-citation publication-type="journal"><person-group><name><surname>Akkari</surname><given-names>Nesrine</given-names></name><name><surname>Macek</surname><given-names>Oliver</given-names></name><name><surname>Stoev</surname><given-names>Pavel</given-names></name></person-group><article-title>﻿A revision of the millipede family <tp:taxon-name><tp:taxon-name-part taxon-name-part-type="family">Paracortinidae</tp:taxon-name-part></tp:taxon-name> (<tp:taxon-name><tp:taxon-name-part taxon-name-part-type="class">Diplopoda</tp:taxon-name-part></tp:taxon-name>, <tp:taxon-name><tp:taxon-name-part taxon-name-part-type="order">Callipodida</tp:taxon-name-part></tp:taxon-name>)</article-title><source>Zookeys</source><day>28</day><month>12</month><year>2023</year><volume>1187</volume><fpage>341</fpage><lpage>399</lpage><pub-id pub-id-type="doi">10.3897/zookeys.1187.113473</pub-id></mixed-citation></tp:treatment-meta><tp:nomenclature><label>﻿</label><tp:taxon-name>
              <object-id xmlns:xlink="http://www.w3.org/1999/xlink" content-type="arpha" xlink:type="simple">2BA9DCE2-4368-50E6-BB70-0DE130566823</object-id>
              <tp:taxon-name-part taxon-name-part-type="genus" reg="Paracortina">Paracortina</tp:taxon-name-part>
              <tp:taxon-name-part taxon-name-part-type="species" reg="leptoclada">leptoclada</tp:taxon-name-part>
            </tp:taxon-name><tp:taxon-authority>Wang &amp; Zhang, 1993</tp:taxon-authority><xref ref-type="fig" rid="F28">Fig. 28</xref><tp:nomenclature-citation-list><tp:nomenclature-citation><tp:taxon-name>
                  <tp:taxon-name-part taxon-name-part-type="genus" reg="Paracortina">Paracortina</tp:taxon-name-part>
                  <tp:taxon-name-part taxon-name-part-type="species" reg="leptoclada">leptoclada</tp:taxon-name-part>
                </tp:taxon-name><comment>Wang &amp; Zhang, 1993: 376–377, figs 1–5; <xref ref-type="bibr" rid="B21">Stoev and Geoffroy 2004</xref>: 99, 103, key; <xref ref-type="bibr" rid="B9">Liu and Tian 2015</xref>: 139, key.</comment></tp:nomenclature-citation></tp:nomenclature-citation-list></tp:nomenclature><tp:treatment-sec sec-type="diagnosis" id="SECID0EDIAI"><title>Diagnosis.</title><p>Most similar to <italic><tp:taxon-name><tp:taxon-name-part taxon-name-part-type="genus" reg="Paracortina">P.</tp:taxon-name-part><tp:taxon-name-part taxon-name-part-type="species" reg="thallina">thallina</tp:taxon-name-part></tp:taxon-name></italic>, with an expanded distal part of the telopodite bearing a large rounded lateral lamella and a hook-shaped process pointing anterodistad. Different in the shape and orientation of the distal lamella, laterally positioned and folded 180 degrees and a shorter mesal coxal process.</p></tp:treatment-sec><tp:treatment-sec sec-type="Descriptive notes" id="SECID0EUIAI"><title>Descriptive notes.</title><p>Male holotype 55 mm long, 2.3 mm wide, general colour brown, 55 podous +2 apodous PTs, coxa of leg pairs 1 and 7 with two processes (<xref ref-type="bibr" rid="B28">Wang and Zhang 1993</xref>; <xref ref-type="bibr" rid="B26">Wang 1996</xref>), head with a large projection on the vertex (<xref ref-type="bibr" rid="B26">Wang 1996</xref>).</p></tp:treatment-sec><tp:treatment-sec sec-type="description" id="SECID0EGJAI"><title>Male sexual characters.</title><p>(based on <xref ref-type="bibr" rid="B28">Wang and Zhang 1993</xref>: fig. 19) Leg-pair 7 with two processes on coxa.</p><p><bold><italic>Gonopods</italic>.</bold> Parallel and slightly diverging. Each gonopod with two uniformly setose, clavate prefemoroidal processes (<bold><abbrev xmlns:xlink="http://www.w3.org/1999/xlink" xlink:title="prefemoroidal process 1" id="ABBRID0EYJAI" xlink:type="simple">pf1</abbrev></bold> and <bold><abbrev xmlns:xlink="http://www.w3.org/1999/xlink" xlink:title="prefemoroidal process 2" id="ABBRID0E4JAI" xlink:type="simple">pf2</abbrev></bold>), one large falcate coxal process narrowing at mid-length and apically projecting in a pointed tip, reaching the distal part of the telopodite. Telopodite (<bold>T</bold>) with a stout stem, distally expanding in a larger process projecting in a broad lateral folded lamella and a thin curved mesal process pointing anterodistad, apically bifurcated to accommodate the solenomere (<bold>s</bold>) and parasolenomere (<bold><abbrev xmlns:xlink="http://www.w3.org/1999/xlink" xlink:title="parasolenomere" id="ABBRID0EGKAI" xlink:type="simple">ps</abbrev></bold>).</p></tp:treatment-sec><tp:treatment-sec sec-type="distribution" id="SECID0EKKAI"><title>Distribution.</title><p>Shangrila County, Yunnan, China (Fig. <xref ref-type="fig" rid="F28">28</xref>).</p></tp:treatment-sec><tp:treatment-sec sec-type="comments" id="SECID0EUKAI"><title>Comments.</title><p>Species known only from its original description.</p></tp:treatment-sec><tp:treatment-sec><!--Section generated to contain objects referenced in tp:taxon-treatment.--><fig id="F28" position="float" orientation="portrait"><object-id xmlns:xlink="http://www.w3.org/1999/xlink" content-type="doi" xlink:type="simple">10.3897/zookeys.1187.113473.figure28</object-id><object-id xmlns:xlink="http://www.w3.org/1999/xlink" content-type="arpha" xlink:type="simple">2261BB75-6C89-5DA1-A179-5AF2EEA64F72</object-id><label>Figure 28.</label><caption><p>Distribution map of <tp:taxon-name><tp:taxon-name-part taxon-name-part-type="family">Paracortinidae</tp:taxon-name-part></tp:taxon-name> in China and Vietnam.</p></caption><graphic xmlns:xlink="http://www.w3.org/1999/xlink" xlink:href="zookeys-1187-341_article-113473__-g028.jpg" position="float" orientation="portrait" xlink:type="simple" id="oo_958803.jpg"><uri content-type="original_file" xlink:type="simple">https://binary.pensoft.net/fig/958803</uri></graphic></fig></tp:treatment-sec><ref-list><ref id="B21"><mixed-citation xmlns:xlink="http://www.w3.org/1999/xlink" xlink:type="simple"><person-group><name name-style="western"><surname>Stoev</surname><given-names>P</given-names></name><name name-style="western"><surname>Geoffroy</surname><given-names>JJ</given-names></name></person-group> (<year>2004</year>) <article-title>Review of the millipede family <tp:taxon-name><tp:taxon-name-part taxon-name-part-type="family">Paracortinidae</tp:taxon-name-part></tp:taxon-name> Wang &amp; Zhang, 1993 (<tp:taxon-name><tp:taxon-name-part taxon-name-part-type="class">Diplopoda</tp:taxon-name-part></tp:taxon-name>: <tp:taxon-name><tp:taxon-name-part taxon-name-part-type="order">Callipodida</tp:taxon-name-part></tp:taxon-name>).</article-title><source>Acta Arachnologica</source><volume>53</volume>(<issue>2</issue>): <fpage>93</fpage>–<lpage>103</lpage>. <ext-link xlink:href="10.2476/asjaa.53.93" ext-link-type="doi" xlink:type="simple">https://doi.org/10.2476/asjaa.53.93</ext-link></mixed-citation></ref><ref id="B9"><mixed-citation xmlns:xlink="http://www.w3.org/1999/xlink" xlink:type="simple"><person-group><name name-style="western"><surname>Liu</surname><given-names>WX</given-names></name><name name-style="western"><surname>Tian</surname><given-names>MY</given-names></name></person-group> (<year>2015</year>) <article-title>Two new cave-dwelling species of the millipede genus <italic><tp:taxon-name><tp:taxon-name-part taxon-name-part-type="genus">Paracortina</tp:taxon-name-part></tp:taxon-name></italic> Wang &amp; Zhang, 1993 from southern China (<tp:taxon-name><tp:taxon-name-part taxon-name-part-type="class">Diplopoda</tp:taxon-name-part></tp:taxon-name>, <tp:taxon-name><tp:taxon-name-part taxon-name-part-type="order">Callipodida</tp:taxon-name-part></tp:taxon-name>, <tp:taxon-name><tp:taxon-name-part taxon-name-part-type="family">Paracortinidae</tp:taxon-name-part></tp:taxon-name>).</article-title><source>ZooKeys</source><volume>517</volume>: <fpage>123</fpage>–<lpage>140</lpage>. <ext-link xlink:href="10.3897/zookeys.517.9949" ext-link-type="doi" xlink:type="simple">https://doi.org/10.3897/zookeys.517.9949</ext-link></mixed-citation></ref><ref id="B28"><mixed-citation xmlns:xlink="http://www.w3.org/1999/xlink" xlink:type="simple"><person-group><name name-style="western"><surname>Wang</surname><given-names>D</given-names></name><name name-style="western"><surname>Zhang</surname><given-names>C</given-names></name></person-group> (<year>1993</year>) <article-title>A new family of millipeds (<tp:taxon-name><tp:taxon-name-part taxon-name-part-type="class">Diplopoda</tp:taxon-name-part></tp:taxon-name>: <tp:taxon-name><tp:taxon-name-part taxon-name-part-type="order">Callipodida</tp:taxon-name-part></tp:taxon-name>) from southwestern China.</article-title><source>Peking National History Museum Memoirs</source><volume>53</volume>: <fpage>375</fpage>–<lpage>390</lpage>.</mixed-citation></ref><ref id="B26"><mixed-citation xmlns:xlink="http://www.w3.org/1999/xlink" xlink:type="simple"><person-group><name name-style="western"><surname>Wang</surname><given-names>D</given-names></name></person-group> (<year>1996</year>) <article-title>A preliminary study on the phylogeny and biogeography of the family <tp:taxon-name><tp:taxon-name-part taxon-name-part-type="family">Paracortinidae</tp:taxon-name-part></tp:taxon-name> (<tp:taxon-name><tp:taxon-name-part taxon-name-part-type="subphylum">Myriapoda</tp:taxon-name-part></tp:taxon-name>: <tp:taxon-name><tp:taxon-name-part taxon-name-part-type="order">Callipodida</tp:taxon-name-part></tp:taxon-name>): a cladistic analysis.</article-title> In: <person-group><name name-style="western"><surname>Geoffroy</surname><given-names>JJ</given-names></name><name name-style="western"><surname>Mauriès</surname><given-names>J-P</given-names></name><name name-style="western"><surname>Nguyen Duy-Jacquemin</surname><given-names>M</given-names></name></person-group> (<role>Eds</role>) <issue-title>Actla Myriapodologica.</issue-title><source>Mémoires du Muséum national d’Histoire naturelle</source><volume>169</volume>: <fpage>307</fpage>–<lpage>311</lpage>.</mixed-citation></ref></ref-list></tp:taxon-treatment>
