# Supplementary material for: ﻿A revision of the millipede family Paracortinidae (Diplopoda, Callipodida)
Source: Zookeys. 2023 Dec 28;1187:341–99. doi: 10.3897/zookeys.1187.113473 (PMC10768025; doi:10.3897/zookeys.1187.113473)
Supplement: XML Treatment for Paracortina thallina [file zookeys.1187.113473-treatment17.xml]

<!DOCTYPE tp:taxon-treatment
  PUBLIC "-//TaxonX//DTD Taxonomic Treatment Publishing DTD v0 20100105//EN" "tax-treatment-NSO.dtd">
<tp:taxon-treatment xmlns:tp="http://www.plazi.org/taxpub"><tp:treatment-meta><kwd-group><label>Taxon classification</label><kwd>
                <named-content content-type="kingdom">Animalia</named-content>
              </kwd><kwd>
                <named-content content-type="order">Callipodida</named-content>
              </kwd><kwd>
                <named-content content-type="family">Paracortinidae</named-content>
              </kwd></kwd-group><mixed-citation publication-type="journal"><person-group><name><surname>Akkari</surname><given-names>Nesrine</given-names></name><name><surname>Macek</surname><given-names>Oliver</given-names></name><name><surname>Stoev</surname><given-names>Pavel</given-names></name></person-group><article-title>﻿A revision of the millipede family <tp:taxon-name><tp:taxon-name-part taxon-name-part-type="family">Paracortinidae</tp:taxon-name-part></tp:taxon-name> (<tp:taxon-name><tp:taxon-name-part taxon-name-part-type="class">Diplopoda</tp:taxon-name-part></tp:taxon-name>, <tp:taxon-name><tp:taxon-name-part taxon-name-part-type="order">Callipodida</tp:taxon-name-part></tp:taxon-name>)</article-title><source>Zookeys</source><day>28</day><month>12</month><year>2023</year><volume>1187</volume><fpage>341</fpage><lpage>399</lpage><pub-id pub-id-type="doi">10.3897/zookeys.1187.113473</pub-id></mixed-citation></tp:treatment-meta><tp:nomenclature><label>﻿</label><tp:taxon-name>
              <object-id xmlns:xlink="http://www.w3.org/1999/xlink" content-type="arpha" xlink:type="simple">2C7AE4DB-7B8F-5334-9693-F44B84586552</object-id>
              <tp:taxon-name-part taxon-name-part-type="genus" reg="Paracortina">Paracortina</tp:taxon-name-part>
              <tp:taxon-name-part taxon-name-part-type="species" reg="thallina">thallina</tp:taxon-name-part>
            </tp:taxon-name><tp:taxon-authority>(Wang &amp; Zhang, 1993)</tp:taxon-authority><xref ref-type="fig" rid="F14">Figs 14</xref><xref ref-type="fig" rid="F15">, 15</xref><xref ref-type="fig" rid="F16">, 16</xref><xref ref-type="fig" rid="F26">, 26D, E</xref><xref ref-type="fig" rid="F28">, 28</xref><tp:nomenclature-citation-list><tp:nomenclature-citation><tp:taxon-name>
                  <tp:taxon-name-part taxon-name-part-type="genus" reg="Relictus">Relictus</tp:taxon-name-part>
                  <tp:taxon-name-part taxon-name-part-type="species" reg="thallinus">thallinus</tp:taxon-name-part>
                </tp:taxon-name><comment>Wang &amp; Zhang, 1993: 380, figs 14–18.</comment></tp:nomenclature-citation><tp:nomenclature-citation><tp:taxon-name>
                  <tp:taxon-name-part taxon-name-part-type="genus" reg="Paracortina">Paracortina</tp:taxon-name-part>
                  <tp:taxon-name-part taxon-name-part-type="species" reg="thallina">thallina</tp:taxon-name-part>
                </tp:taxon-name><comment>: <xref ref-type="bibr" rid="B21">Stoev and Geoffroy 2004</xref>: 103, key; <xref ref-type="bibr" rid="B9">Liu and Tian 2015</xref>: 139, key.</comment></tp:nomenclature-citation></tp:nomenclature-citation-list></tp:nomenclature><tp:treatment-sec sec-type="material" id="SECID0E3CBI"><title>Material examined.</title><p>1 male, China, Yunnan, Shangrila, Degen, SW of Benzibanzhen, 214 Nm Road, NE slope of SE Baima Mt. Range, <named-content xmlns:xlink="http://www.w3.org/1999/xlink" content-type="dwc:verbatimCoordinates" xlink:type="simple"><named-content content-type="geo-json" specific-use="{&#34;type&#34;:&#34;Point&#34;,&#34;coordinates&#34;:[99.206667,28.113889]}" id="NCID0EFDBI" xlink:type="simple">28°6'50"N, 99°12'24"E</named-content></named-content>, alt. 3260, 07.06.2013, I. Belousov, I. Kabak &amp; G. Davidian leg. (Rd 5344 <abbrev xmlns:xlink="http://www.w3.org/1999/xlink" xlink:title="Zoological Museum of Moscow University" id="ABBRID0EKDBI" xlink:type="simple">ZMUM</abbrev>), Stoev &amp; Akkari det. 2023.</p></tp:treatment-sec><tp:treatment-sec sec-type="diagnosis" id="SECID0EODBI"><title>Diagnosis.</title><p>Most similar to <italic><tp:taxon-name><tp:taxon-name-part taxon-name-part-type="genus" reg="Paracortina">P.</tp:taxon-name-part><tp:taxon-name-part taxon-name-part-type="species" reg="leptoclada">leptoclada</tp:taxon-name-part></tp:taxon-name></italic> in the expanded distal part of the telopodite bearing a large rounded lateral lamella and a hook-shaped process pointing anterodistad. Different in the shape and orientation of the distal lamella, (vs laterally expanded and folded lamella and a shorter mesal coxal process in <italic><tp:taxon-name><tp:taxon-name-part taxon-name-part-type="genus" reg="Paracortina">P.</tp:taxon-name-part><tp:taxon-name-part taxon-name-part-type="species" reg="leptoclada">leptoclada</tp:taxon-name-part></tp:taxon-name></italic>).</p></tp:treatment-sec><tp:treatment-sec sec-type="Descriptive notes" id="SECID0EKEBI"><title>Descriptive notes.</title><p>Male with 55 PTs + Telson. Length ca 39.7 mm. Live colour unknown. Preserved specimen with a general dark brown to greyish colour, legs and antennae yellowish with a dark sputter (Figs <xref ref-type="fig" rid="F14">14</xref>, <xref ref-type="fig" rid="F15">15A</xref>), prozona greyish with fine brown sputter (Figs <xref ref-type="fig" rid="F14">14A</xref>, <xref ref-type="fig" rid="F15">15B</xref>); metazona dark greyish brown dorsally especially on crests, anterior part greyish with a fine pale brown sputter interrupted by larger irregular yellow alveolate spots, colour gradually fading below the ozopores and ventrally. Head with dark pigmentation on the vertex and frons, mandibular stipes and gnathochilarium yellowish (Fig. <xref ref-type="fig" rid="F14">14B, C</xref>). Fields of ommatidia subtriangular, composed of ~ 62 ommatidia in ten rows. Organ of Tömösváry very large, ~ 0.8 mm, situated close to and touching the anterior side of eye (Fig. <xref ref-type="fig" rid="F14">14B</xref>).</p><fig id="F14" position="float" orientation="portrait"><object-id xmlns:xlink="http://www.w3.org/1999/xlink" content-type="doi" xlink:type="simple">10.3897/zookeys.1187.113473.figure14</object-id><object-id xmlns:xlink="http://www.w3.org/1999/xlink" content-type="arpha" xlink:type="simple">5ABA9584-1070-5FAC-80A8-96947044F9E2</object-id><label>Figure 14.</label><caption><p><italic><tp:taxon-name><tp:taxon-name-part taxon-name-part-type="genus" reg="Paracortina">Paracortina</tp:taxon-name-part><tp:taxon-name-part taxon-name-part-type="species" reg="thallina">thallina</tp:taxon-name-part></tp:taxon-name></italic> (Wang &amp; Zhang, 1993), male (Rd 5344 <abbrev xmlns:xlink="http://www.w3.org/1999/xlink" xlink:title="Zoological Museum of Moscow University" id="ABBRID0E2FBI" xlink:type="simple">ZMUM</abbrev>) <bold>A</bold> habitus (head missing), dorsal view <bold>B, C</bold> head and anterior pleurotergites <bold>B</bold> lateral view <bold>C</bold> frontal view.</p></caption><graphic xmlns:xlink="http://www.w3.org/1999/xlink" xlink:href="zookeys-1187-341_article-113473__-g014.jpg" position="float" orientation="portrait" xlink:type="simple" id="oo_958789.jpg"><uri content-type="original_file" xlink:type="simple">https://binary.pensoft.net/fig/958789</uri></graphic></fig><fig id="F15" position="float" orientation="portrait"><object-id xmlns:xlink="http://www.w3.org/1999/xlink" content-type="doi" xlink:type="simple">10.3897/zookeys.1187.113473.figure15</object-id><object-id xmlns:xlink="http://www.w3.org/1999/xlink" content-type="arpha" xlink:type="simple">0D99D40B-4C0A-576A-A83D-2ADF07B8C8DD</object-id><label>Figure 15.</label><caption><p><italic><tp:taxon-name><tp:taxon-name-part taxon-name-part-type="genus" reg="Paracortina">Paracortina</tp:taxon-name-part><tp:taxon-name-part taxon-name-part-type="species" reg="thallina">thallina</tp:taxon-name-part></tp:taxon-name></italic> (Wang &amp; Zhang, 1993) male (Rd 5344 <abbrev xmlns:xlink="http://www.w3.org/1999/xlink" xlink:title="Zoological Museum of Moscow University" id="ABBRID0E6GBI" xlink:type="simple">ZMUM</abbrev>) <bold>A</bold> head and anterior pleurotergites and legs, frontal view <bold>B</bold> midbody pleurotergites, dorsal view <bold>C</bold> 9<sup>th</sup> leg pair coxal sacs, posterior view <bold>D</bold> gonopods, anterior view <bold>E</bold> right telopodite, apical section, ventral view. Abbreviations: a = mesal anterior triangular process of coxa; <abbrev xmlns:xlink="http://www.w3.org/1999/xlink" xlink:title="Coxal anterior lobe" id="ABBRID0EPHBI" xlink:type="simple">Ca</abbrev> = anterior lobe of coxa; <abbrev xmlns:xlink="http://www.w3.org/1999/xlink" xlink:title="distal lamella of telopodite" id="ABBRID0ETHBI" xlink:type="simple">dl</abbrev> =distal lamella of telopodite; <abbrev xmlns:xlink="http://www.w3.org/1999/xlink" xlink:title="parasolenomere" id="ABBRID0EXHBI" xlink:type="simple">ps</abbrev> = parasolenomere; s = solenomere.</p></caption><graphic xmlns:xlink="http://www.w3.org/1999/xlink" xlink:href="zookeys-1187-341_article-113473__-g015.jpg" position="float" orientation="portrait" xlink:type="simple" id="oo_958790.jpg"><uri content-type="original_file" xlink:type="simple">https://binary.pensoft.net/fig/958790</uri></graphic></fig></tp:treatment-sec><tp:treatment-sec sec-type="description" id="SECID0EAIBI"><title>Male sexual characters.</title><p>Head with a triangular protruding projection on vertex (Figs <xref ref-type="fig" rid="F14">14B, C</xref>, <xref ref-type="fig" rid="F15">15A</xref>). Leg-pairs 1 and 2 reduced and setose (Fig. <xref ref-type="fig" rid="F14">14C</xref>), showing prefemoral and tarsal brushes, leg-pair 2 with a dome-shaped anterior process on coxa and posterior gonopore, leg-pair 4 with an anterior triangular process on coxa (Fig. <xref ref-type="fig" rid="F15">15A</xref>), leg-pair 6 with a small mesal tooth on coxa (Fig. <xref ref-type="fig" rid="F26">26D</xref>), leg-pair 7 with one mesal and one lateral slender hyaline pointed processes on coxa (Fig. <xref ref-type="fig" rid="F26">26E</xref>), coxal sacs (Fig. <xref ref-type="fig" rid="F15">15C</xref>) noticeable from leg-pair 3–23.</p><p><bold><italic>Gonopods</italic></bold> (Figs <xref ref-type="fig" rid="F15">15D, E</xref>, <xref ref-type="fig" rid="F16">16</xref>). Diverging. Each gonopod with two large, setose, clavate prefemoroidal processes (<bold><abbrev xmlns:xlink="http://www.w3.org/1999/xlink" xlink:title="prefemoroidal process 1" id="ABBRID0ESJBI" xlink:type="simple">pf1</abbrev></bold>, <bold><abbrev xmlns:xlink="http://www.w3.org/1999/xlink" xlink:title="prefemoroidal process 2" id="ABBRID0EXJBI" xlink:type="simple">pf2</abbrev></bold>) with <bold><abbrev xmlns:xlink="http://www.w3.org/1999/xlink" xlink:title="prefemoroidal process 1" id="ABBRID0E3JBI" xlink:type="simple">pf1</abbrev></bold> slightly larger than <bold><abbrev xmlns:xlink="http://www.w3.org/1999/xlink" xlink:title="prefemoroidal process 2" id="ABBRID0EBKBI" xlink:type="simple">pf2</abbrev></bold> (Fig. <xref ref-type="fig" rid="F15">15D</xref>); coxa with a large lobe laterally (<bold><abbrev xmlns:xlink="http://www.w3.org/1999/xlink" xlink:title="Coxal lateral lobe" id="ABBRID0EKKBI" xlink:type="simple">Cl</abbrev></bold>) and a low projection (<bold><abbrev xmlns:xlink="http://www.w3.org/1999/xlink" xlink:title="Coxal anterior lobe" id="ABBRID0EPKBI" xlink:type="simple">Ca</abbrev></bold>) anteriorly (Figs <xref ref-type="fig" rid="F15">15D</xref>, <xref ref-type="fig" rid="F16">16</xref>), a mesal anterior triangular process (<bold>a</bold>) and a long falcate coxal processes (<bold>b</bold>) reaching the distal part of the telopodite (both broken in the studied specimen). Telopodite (<bold>T</bold>) with a long slightly curved stem, distally abruptly expanding in a sub-rectangular posterior process with rounded margins (Fig. <xref ref-type="fig" rid="F16">16C, D</xref>) connected to a transparent jagged lamella (<bold><abbrev xmlns:xlink="http://www.w3.org/1999/xlink" xlink:title="distal lamella of telopodite" id="ABBRID0EGLBI" xlink:type="simple">dl</abbrev></bold>) projecting anteriad (Fig. <xref ref-type="fig" rid="F15">15D</xref>), apically folded (Fig. <xref ref-type="fig" rid="F16">16C, D</xref>), and a curved hook-shaped process pointing meso-anteriad (Fig. <xref ref-type="fig" rid="F16">16</xref>), narrowing towards its apex and bifurcating into the opening of the solenomere (<bold>s</bold>) and parasolenomere (<bold><abbrev xmlns:xlink="http://www.w3.org/1999/xlink" xlink:title="parasolenomere" id="ABBRID0EZLBI" xlink:type="simple">ps</abbrev></bold>).</p><fig id="F16" position="float" orientation="portrait"><object-id xmlns:xlink="http://www.w3.org/1999/xlink" content-type="doi" xlink:type="simple">10.3897/zookeys.1187.113473.figure16</object-id><object-id xmlns:xlink="http://www.w3.org/1999/xlink" content-type="arpha" xlink:type="simple">06A812B0-B64B-5CE7-B98B-C2EF504DA726</object-id><label>Figure 16.</label><caption><p><italic><tp:taxon-name><tp:taxon-name-part taxon-name-part-type="genus" reg="Paracortina">Paracortina</tp:taxon-name-part><tp:taxon-name-part taxon-name-part-type="species" reg="thallina">thallina</tp:taxon-name-part></tp:taxon-name></italic> (Wang &amp; Zhang, 1993), male (Rd 5344 <abbrev xmlns:xlink="http://www.w3.org/1999/xlink" xlink:title="Zoological Museum of Moscow University" id="ABBRID0EQMBI" xlink:type="simple">ZMUM</abbrev>), right gonopod <bold>A</bold> anterior view <bold>B</bold> posterior view <bold>C</bold> lateral view <bold>D</bold> mesal view. Abbreviations: a = mesal anterior triangular process of coxa; b = falcate mesal process of coxa; <abbrev xmlns:xlink="http://www.w3.org/1999/xlink" xlink:title="Coxal lateral lobe" id="ABBRID0E3MBI" xlink:type="simple">Cl</abbrev> = lateral lobe of coxa; <abbrev xmlns:xlink="http://www.w3.org/1999/xlink" xlink:title="distal lamella of telopodite" id="ABBRID0EANBI" xlink:type="simple">dl</abbrev> =distal lamella of telopodite; <abbrev xmlns:xlink="http://www.w3.org/1999/xlink" xlink:title="prefemoroidal process 1" id="ABBRID0EENBI" xlink:type="simple">pf1</abbrev> = prefemoroidal process 1; <abbrev xmlns:xlink="http://www.w3.org/1999/xlink" xlink:title="prefemoroidal process 2" id="ABBRID0EINBI" xlink:type="simple">pf2</abbrev> = prefemoroidal process 2; <abbrev xmlns:xlink="http://www.w3.org/1999/xlink" xlink:title="parasolenomere" id="ABBRID0EMNBI" xlink:type="simple">ps</abbrev> = parasolenomere; s = solenomere; T = telopodite.</p></caption><graphic xmlns:xlink="http://www.w3.org/1999/xlink" xlink:href="zookeys-1187-341_article-113473__-g016.jpg" position="float" orientation="portrait" xlink:type="simple" id="oo_958791.jpg"><uri content-type="original_file" xlink:type="simple">https://binary.pensoft.net/fig/958791</uri></graphic></fig></tp:treatment-sec><tp:treatment-sec sec-type="distribution" id="SECID0EVNBI"><title>Distribution.</title><p>Batang County, Sichuan, and Shangrila County, Yunnan, China (Fig. <xref ref-type="fig" rid="F28">28</xref>).</p></tp:treatment-sec><tp:treatment-sec sec-type="comments" id="SECID0E6NBI"><title>Comments.</title><p>This is the second record of the species since its original description. Here we provide the first micrographs illustrating the habitus of the species (Figs <xref ref-type="fig" rid="F14">14</xref>, <xref ref-type="fig" rid="F15">15</xref>).</p></tp:treatment-sec><tp:treatment-sec><!--Section generated to contain objects referenced in tp:taxon-treatment.--><fig id="F26" position="float" orientation="portrait"><object-id xmlns:xlink="http://www.w3.org/1999/xlink" content-type="doi" xlink:type="simple">10.3897/zookeys.1187.113473.figure26</object-id><object-id xmlns:xlink="http://www.w3.org/1999/xlink" content-type="arpha" xlink:type="simple">1A3B3620-E61C-5D0A-8276-04C04B986F11</object-id><label>Figure 26.</label><caption><p>Modifications on leg-pair 6 and leg-pair 7 in adult males of species of <tp:taxon-name><tp:taxon-name-part taxon-name-part-type="family">Paracortinidae</tp:taxon-name-part></tp:taxon-name><bold>A, B</bold><italic><tp:taxon-name><tp:taxon-name-part taxon-name-part-type="genus" reg="Angulifemur">Angulifemur</tp:taxon-name-part><tp:taxon-name-part taxon-name-part-type="species" reg="unidigitis">unidigitis</tp:taxon-name-part></tp:taxon-name></italic> Zhang, 1997, male <bold>A</bold> leg pair 6 <bold>B</bold> leg 7 <bold>C</bold><italic><tp:taxon-name><tp:taxon-name-part taxon-name-part-type="genus" reg="Paracortina">Paracortina</tp:taxon-name-part><tp:taxon-name-part taxon-name-part-type="species" reg="multisegmentata">multisegmentata</tp:taxon-name-part></tp:taxon-name></italic> Stoev &amp; Geoffroy, 2004, male paratype leg pair 7 <bold>D, E</bold><italic><tp:taxon-name><tp:taxon-name-part taxon-name-part-type="genus" reg="Paracortina">Paracortina</tp:taxon-name-part><tp:taxon-name-part taxon-name-part-type="species" reg="thallina">thallina</tp:taxon-name-part></tp:taxon-name></italic> (Wang &amp; Zhang, 1993), male <bold>D</bold> leg pair 6 <bold>E</bold> leg pair 7. Abbreviations: c = coxa; <abbrev xmlns:xlink="http://www.w3.org/1999/xlink" xlink:title="prefemur" id="ABBRID0ELIDI" xlink:type="simple">pr</abbrev> = prefemur; <abbrev xmlns:xlink="http://www.w3.org/1999/xlink" xlink:title="trochanter" id="ABBRID0EPIDI" xlink:type="simple">tr</abbrev> = trochanter.</p></caption><graphic xmlns:xlink="http://www.w3.org/1999/xlink" xlink:href="zookeys-1187-341_article-113473__-g026.jpg" position="float" orientation="portrait" xlink:type="simple" id="oo_958801.jpg"><uri content-type="original_file" xlink:type="simple">https://binary.pensoft.net/fig/958801</uri></graphic></fig><fig id="F28" position="float" orientation="portrait"><object-id xmlns:xlink="http://www.w3.org/1999/xlink" content-type="doi" xlink:type="simple">10.3897/zookeys.1187.113473.figure28</object-id><object-id xmlns:xlink="http://www.w3.org/1999/xlink" content-type="arpha" xlink:type="simple">2261BB75-6C89-5DA1-A179-5AF2EEA64F72</object-id><label>Figure 28.</label><caption><p>Distribution map of <tp:taxon-name><tp:taxon-name-part taxon-name-part-type="family">Paracortinidae</tp:taxon-name-part></tp:taxon-name> in China and Vietnam.</p></caption><graphic xmlns:xlink="http://www.w3.org/1999/xlink" xlink:href="zookeys-1187-341_article-113473__-g028.jpg" position="float" orientation="portrait" xlink:type="simple" id="oo_958803.jpg"><uri content-type="original_file" xlink:type="simple">https://binary.pensoft.net/fig/958803</uri></graphic></fig></tp:treatment-sec><ref-list><ref id="B21"><mixed-citation xmlns:xlink="http://www.w3.org/1999/xlink" xlink:type="simple"><person-group><name name-style="western"><surname>Stoev</surname><given-names>P</given-names></name><name name-style="western"><surname>Geoffroy</surname><given-names>JJ</given-names></name></person-group> (<year>2004</year>) <article-title>Review of the millipede family <tp:taxon-name><tp:taxon-name-part taxon-name-part-type="family">Paracortinidae</tp:taxon-name-part></tp:taxon-name> Wang &amp; Zhang, 1993 (<tp:taxon-name><tp:taxon-name-part taxon-name-part-type="class">Diplopoda</tp:taxon-name-part></tp:taxon-name>: <tp:taxon-name><tp:taxon-name-part taxon-name-part-type="order">Callipodida</tp:taxon-name-part></tp:taxon-name>).</article-title><source>Acta Arachnologica</source><volume>53</volume>(<issue>2</issue>): <fpage>93</fpage>–<lpage>103</lpage>. <ext-link xlink:href="10.2476/asjaa.53.93" ext-link-type="doi" xlink:type="simple">https://doi.org/10.2476/asjaa.53.93</ext-link></mixed-citation></ref><ref id="B9"><mixed-citation xmlns:xlink="http://www.w3.org/1999/xlink" xlink:type="simple"><person-group><name name-style="western"><surname>Liu</surname><given-names>WX</given-names></name><name name-style="western"><surname>Tian</surname><given-names>MY</given-names></name></person-group> (<year>2015</year>) <article-title>Two new cave-dwelling species of the millipede genus <italic><tp:taxon-name><tp:taxon-name-part taxon-name-part-type="genus">Paracortina</tp:taxon-name-part></tp:taxon-name></italic> Wang &amp; Zhang, 1993 from southern China (<tp:taxon-name><tp:taxon-name-part taxon-name-part-type="class">Diplopoda</tp:taxon-name-part></tp:taxon-name>, <tp:taxon-name><tp:taxon-name-part taxon-name-part-type="order">Callipodida</tp:taxon-name-part></tp:taxon-name>, <tp:taxon-name><tp:taxon-name-part taxon-name-part-type="family">Paracortinidae</tp:taxon-name-part></tp:taxon-name>).</article-title><source>ZooKeys</source><volume>517</volume>: <fpage>123</fpage>–<lpage>140</lpage>. <ext-link xlink:href="10.3897/zookeys.517.9949" ext-link-type="doi" xlink:type="simple">https://doi.org/10.3897/zookeys.517.9949</ext-link></mixed-citation></ref></ref-list></tp:taxon-treatment>
