# Supplementary material for: ﻿A revision of the millipede family Paracortinidae (Diplopoda, Callipodida)
Source: Zookeys. 2023 Dec 28;1187:341–99. doi: 10.3897/zookeys.1187.113473 (PMC10768025; doi:10.3897/zookeys.1187.113473)
Supplement: XML Treatment for Paracortina viriosa [file zookeys.1187.113473-treatment18.xml]

<!DOCTYPE tp:taxon-treatment
  PUBLIC "-//TaxonX//DTD Taxonomic Treatment Publishing DTD v0 20100105//EN" "tax-treatment-NSO.dtd">
<tp:taxon-treatment xmlns:tp="http://www.plazi.org/taxpub"><tp:treatment-meta><kwd-group><label>Taxon classification</label><kwd>
                <named-content content-type="kingdom">Animalia</named-content>
              </kwd><kwd>
                <named-content content-type="order">Callipodida</named-content>
              </kwd><kwd>
                <named-content content-type="family">Paracortinidae</named-content>
              </kwd></kwd-group><mixed-citation publication-type="journal"><person-group><name><surname>Akkari</surname><given-names>Nesrine</given-names></name><name><surname>Macek</surname><given-names>Oliver</given-names></name><name><surname>Stoev</surname><given-names>Pavel</given-names></name></person-group><article-title>﻿A revision of the millipede family <tp:taxon-name><tp:taxon-name-part taxon-name-part-type="family">Paracortinidae</tp:taxon-name-part></tp:taxon-name> (<tp:taxon-name><tp:taxon-name-part taxon-name-part-type="class">Diplopoda</tp:taxon-name-part></tp:taxon-name>, <tp:taxon-name><tp:taxon-name-part taxon-name-part-type="order">Callipodida</tp:taxon-name-part></tp:taxon-name>)</article-title><source>Zookeys</source><day>28</day><month>12</month><year>2023</year><volume>1187</volume><fpage>341</fpage><lpage>399</lpage><pub-id pub-id-type="doi">10.3897/zookeys.1187.113473</pub-id></mixed-citation></tp:treatment-meta><tp:nomenclature><label>﻿</label><tp:taxon-name>
              <object-id xmlns:xlink="http://www.w3.org/1999/xlink" content-type="arpha" xlink:type="simple">781E10B1-A876-530E-B0BC-98E21608984E</object-id>
              <tp:taxon-name-part taxon-name-part-type="genus" reg="Paracortina">Paracortina</tp:taxon-name-part>
              <tp:taxon-name-part taxon-name-part-type="species" reg="viriosa">viriosa</tp:taxon-name-part>
            </tp:taxon-name><tp:taxon-authority>(Wang &amp; Zhang, 1993)</tp:taxon-authority><xref ref-type="fig" rid="F17">Figs 17</xref><xref ref-type="fig" rid="F18">, 18</xref><xref ref-type="fig" rid="F19">, 19</xref><xref ref-type="fig" rid="F27">, 27A, B</xref><xref ref-type="fig" rid="F28">, 28</xref><tp:nomenclature-citation-list><tp:nomenclature-citation><tp:taxon-name>
                  <tp:taxon-name-part taxon-name-part-type="genus" reg="Altum">Altum</tp:taxon-name-part>
                  <tp:taxon-name-part taxon-name-part-type="species" reg="viriosum">viriosum</tp:taxon-name-part>
                </tp:taxon-name><comment>Wang &amp; Zhang, 1993: 381, figs 19–23.</comment></tp:nomenclature-citation><tp:nomenclature-citation><tp:taxon-name>
                  <tp:taxon-name-part taxon-name-part-type="genus" reg="Paracortina">Paracortina</tp:taxon-name-part>
                  <tp:taxon-name-part taxon-name-part-type="species" reg="viriosa">viriosa</tp:taxon-name-part>
                </tp:taxon-name><comment>: <xref ref-type="bibr" rid="B21">Stoev and Geoffroy 2004</xref>: 103, key; <xref ref-type="bibr" rid="B9">Liu and Tian 2015</xref>: 139, key.</comment></tp:nomenclature-citation></tp:nomenclature-citation-list></tp:nomenclature><tp:treatment-sec sec-type="material" id="SECID0EIRBI"><title>Studied material.</title><p>1 male, China, W Lijiang, W Yangtze, W Xinhuacun, 0.7 km NW Daqingtou, <named-content xmlns:xlink="http://www.w3.org/1999/xlink" content-type="dwc:verbatimCoordinates" xlink:type="simple"><named-content content-type="geo-json" specific-use="{&#34;type&#34;:&#34;Point&#34;,&#34;coordinates&#34;:[99.871111,26.939722]}" id="NCID0ERRBI" xlink:type="simple">26°56'23"N, 99°52'16"E</named-content></named-content>, 2720m, 01.06.2018, I. Belousov &amp; I. Kabak leg. (Rd 5354 <abbrev xmlns:xlink="http://www.w3.org/1999/xlink" xlink:title="Zoological Museum of Moscow University" id="ABBRID0EWRBI" xlink:type="simple">ZMUM</abbrev>), Akkari det. 2023, 2 males, China, NW Lijiang, W Chang J. NW Jinzhuang, 2.5 km N Tuozhi Vill, <named-content xmlns:xlink="http://www.w3.org/1999/xlink" content-type="dwc:verbatimCoordinates" xlink:type="simple"><named-content content-type="geo-json" specific-use="{&#34;type&#34;:&#34;Point&#34;,&#34;coordinates&#34;:[99.696389,27.158889]}" id="NCID0E4RBI" xlink:type="simple">27°09'32"N, 99°41'47"E</named-content></named-content>, 2315 m, 17.05.2017, I. Belousov &amp; I. Kabak leg. (Rd 5345 <abbrev xmlns:xlink="http://www.w3.org/1999/xlink" xlink:title="Zoological Museum of Moscow University" id="ABBRID0ECSBI" xlink:type="simple">ZMUM</abbrev>), Akkari det. 2023.</p></tp:treatment-sec><tp:treatment-sec sec-type="diagnosis" id="SECID0EGSBI"><title>Diagnosis.</title><p>Most similar to <italic><tp:taxon-name><tp:taxon-name-part taxon-name-part-type="genus" reg="Paracortina">P.</tp:taxon-name-part><tp:taxon-name-part taxon-name-part-type="species" reg="voluta">voluta</tp:taxon-name-part></tp:taxon-name></italic> especially in the distal part of the telopodite with two main folds and a strong hook-shaped median processes, but differs from the latter by the shape of the distal process, in posterior view subquadrate with a shallow notch (vs earlobe-shaped), the shape and position of the anterior lamella (at the basis of the distal part, rounded and serrated on the lower margin vs more distal and smaller).</p></tp:treatment-sec><tp:treatment-sec sec-type="Descriptive notes" id="SECID0EXSBI"><title>Descriptive notes.</title><p>Male with 68 PTs + telson. Length ca 60.5 mm. Live colour unknown. Preserved specimen with a general tawny dark brown, legs and antennae with a slightly fading colour but showing hints of dark sputter (Fig. <xref ref-type="fig" rid="F17">17A</xref>), prozona dark brown with paler alveolate spots (Fig. <xref ref-type="fig" rid="F17">17C, E</xref>); metazona dorsally dark brown, especially on crests, interrupted by larger irregular yellow alveolate spots on the lateral crests; colour gradually fading below the ozopores and ventrally. Head with dark pigmentation on the vertex and frons, mandibular stipes and gnathochilarium with yellowish spots, labral area paler (Fig. <xref ref-type="fig" rid="F17">17A, B</xref>). Fields of ommatidia subtriangular, composed of ~ 60 ommatidia in eight rows. Organ of Tömösváry large, situated close to and touching, anterior side of eye (Fig. <xref ref-type="fig" rid="F17">17A</xref>).</p><fig id="F17" position="float" orientation="portrait"><object-id xmlns:xlink="http://www.w3.org/1999/xlink" content-type="doi" xlink:type="simple">10.3897/zookeys.1187.113473.figure17</object-id><object-id xmlns:xlink="http://www.w3.org/1999/xlink" content-type="arpha" xlink:type="simple">E2581726-F91F-5ECE-9982-E9FCCA0CCE67</object-id><label>Figure 17.</label><caption><p><italic><tp:taxon-name><tp:taxon-name-part taxon-name-part-type="genus" reg="Paracortina">Paracortina</tp:taxon-name-part><tp:taxon-name-part taxon-name-part-type="species" reg="viriosa">viriosa</tp:taxon-name-part></tp:taxon-name></italic> (Wang &amp; Zhang, 1993), male (Rd 5345 <abbrev xmlns:xlink="http://www.w3.org/1999/xlink" xlink:title="Zoological Museum of Moscow University" id="ABBRID0EAUBI" xlink:type="simple">ZMUM</abbrev>) <bold>A, B</bold> head and anterior pleurotergites <bold>A</bold> lateral view <bold>B</bold> frontal view <bold>C, E</bold> midbody pleurotergites <bold>C</bold> lateral view <bold>D</bold> leg-pairs 1-5 posterior view <bold>E</bold> dorsal view.</p></caption><graphic xmlns:xlink="http://www.w3.org/1999/xlink" xlink:href="zookeys-1187-341_article-113473__-g017.jpg" position="float" orientation="portrait" xlink:type="simple" id="oo_958792.jpg"><uri content-type="original_file" xlink:type="simple">https://binary.pensoft.net/fig/958792</uri></graphic></fig></tp:treatment-sec><tp:treatment-sec sec-type="description" id="SECID0EXUBI"><title>Male sexual characters.</title><p>Head with a small projection on vertex (Fig. <xref ref-type="fig" rid="F17">17B</xref>). Leg-pairs 1 and 2 reduced and more setose than the rest, showing prefemoral and tarsal brushes (Fig. <xref ref-type="fig" rid="F17">17B</xref>), leg-pair 2 with a large dome-shaped anterior process on coxa and posterior gonopore (Fig. <xref ref-type="fig" rid="F17">17D</xref>), leg-pairs 3 and 4 with anterior triangular projections on coxa (Fig. <xref ref-type="fig" rid="F17">17D</xref>), leg-pair 6 with a small rounded mesal projection on coxa and a slight constriction of prefemur proximally on the posterior margin (Fig. <xref ref-type="fig" rid="F27">27A</xref>), leg-pair 7 with strongly modified coxa, anteriorly projecting in a large mesal slightly curved horn (Fig. <xref ref-type="fig" rid="F27">27B</xref>), trochanter with strong setae.</p><p><bold><italic>Gonopods</italic>.</bold> Parallel, distal solenomeral processes of telopodites crossing (Fig. <xref ref-type="fig" rid="F18">18A, B, D, E</xref>). Each gonopod with two asymmetrical clavate prefemoroidal processes, with <bold><abbrev xmlns:xlink="http://www.w3.org/1999/xlink" xlink:title="prefemoroidal process 1" id="ABBRID0EBWBI" xlink:type="simple">pf1</abbrev></bold> broader and more setose than <bold><abbrev xmlns:xlink="http://www.w3.org/1999/xlink" xlink:title="prefemoroidal process 2" id="ABBRID0EGWBI" xlink:type="simple">pf2</abbrev></bold> (Figs <xref ref-type="fig" rid="F18">18A, B</xref>, <xref ref-type="fig" rid="F19">19</xref>); coxa with a large rounded anterior lobe (<bold><abbrev xmlns:xlink="http://www.w3.org/1999/xlink" xlink:title="Coxal anterior lobe" id="ABBRID0ETWBI" xlink:type="simple">Ca</abbrev></bold>) and a smaller lateral one (<bold><abbrev xmlns:xlink="http://www.w3.org/1999/xlink" xlink:title="Coxal lateral lobe" id="ABBRID0EYWBI" xlink:type="simple">Cl</abbrev></bold>) (Fig. <xref ref-type="fig" rid="F19">19A</xref>); long and falcate mesal coxal process (<bold>b</bold>), reaching the distal part of the telopodite and distally projecting in a pointed tip (broken in the studied specimen). Telopodite (<bold>T</bold>) with a long and uniformly broad stem, distally abruptly expanding in an apically folded subquadrate plate, with, in posterior view, a slightly oblique and indented lateral margins (Fig. <xref ref-type="fig" rid="F18">18A</xref>), in anterior view (Fig. <xref ref-type="fig" rid="F18">18B</xref>) showing a darkly pigmented jagged lamella (<bold><abbrev xmlns:xlink="http://www.w3.org/1999/xlink" xlink:title="distal lamella of telopodite" id="ABBRID0ENXBI" xlink:type="simple">dl</abbrev></bold>) projecting antero-laterad (Fig. <xref ref-type="fig" rid="F18">18C–E</xref>), and a strong hook-shaped curved process pointing distad, gently narrowing towards its apex (Figs <xref ref-type="fig" rid="F18">18</xref>, <xref ref-type="fig" rid="F19">19</xref>) and bifurcating into the opening of the solenomere (<bold>s</bold>) and parasolenomere (<bold><abbrev xmlns:xlink="http://www.w3.org/1999/xlink" xlink:title="parasolenomere" id="ABBRID0EAYBI" xlink:type="simple">ps</abbrev></bold>).</p><fig id="F18" position="float" orientation="portrait"><object-id xmlns:xlink="http://www.w3.org/1999/xlink" content-type="doi" xlink:type="simple">10.3897/zookeys.1187.113473.figure18</object-id><object-id xmlns:xlink="http://www.w3.org/1999/xlink" content-type="arpha" xlink:type="simple">39DF1516-ACEE-5F07-93D7-846DC6CD9435</object-id><label>Figure 18.</label><caption><p><italic><tp:taxon-name><tp:taxon-name-part taxon-name-part-type="genus" reg="Paracortina">Paracortina</tp:taxon-name-part><tp:taxon-name-part taxon-name-part-type="species" reg="viriosa">viriosa</tp:taxon-name-part></tp:taxon-name></italic> (Wang &amp; Zhang, 1993), male (Rd 5345 <abbrev xmlns:xlink="http://www.w3.org/1999/xlink" xlink:title="Zoological Museum of Moscow University" id="ABBRID0EXYBI" xlink:type="simple">ZMUM</abbrev>), gonopods <bold>A</bold> posterior view <bold>B</bold> anterior view <bold>C</bold> lateral view <bold>D, E</bold> telopodites distal part, <bold>D</bold> anterior view <bold>E</bold> ventral view. Abbreviations: b = falcate mesal process of coxa; <abbrev xmlns:xlink="http://www.w3.org/1999/xlink" xlink:title="distal lamella of telopodite" id="ABBRID0EHZBI" xlink:type="simple">dl</abbrev> =distal lamella of telopodite; <abbrev xmlns:xlink="http://www.w3.org/1999/xlink" xlink:title="prefemoroidal process 1" id="ABBRID0ELZBI" xlink:type="simple">pf1</abbrev> = prefemoroidal process 1; <abbrev xmlns:xlink="http://www.w3.org/1999/xlink" xlink:title="prefemoroidal process 2" id="ABBRID0EPZBI" xlink:type="simple">pf2</abbrev> = prefemoroidal process 2; <abbrev xmlns:xlink="http://www.w3.org/1999/xlink" xlink:title="parasolenomere" id="ABBRID0ETZBI" xlink:type="simple">ps</abbrev> = parasolenomere; s = solenomere; T = telopodite.</p></caption><graphic xmlns:xlink="http://www.w3.org/1999/xlink" xlink:href="zookeys-1187-341_article-113473__-g018.jpg" position="float" orientation="portrait" xlink:type="simple" id="oo_958793.jpg"><uri content-type="original_file" xlink:type="simple">https://binary.pensoft.net/fig/958793</uri></graphic></fig><fig id="F19" position="float" orientation="portrait"><object-id xmlns:xlink="http://www.w3.org/1999/xlink" content-type="doi" xlink:type="simple">10.3897/zookeys.1187.113473.figure19</object-id><object-id xmlns:xlink="http://www.w3.org/1999/xlink" content-type="arpha" xlink:type="simple">0632A921-3B02-5464-89A9-2CA1EBF43F53</object-id><label>Figure 19.</label><caption><p><italic><tp:taxon-name><tp:taxon-name-part taxon-name-part-type="genus" reg="Paracortina">Paracortina</tp:taxon-name-part><tp:taxon-name-part taxon-name-part-type="species" reg="viriosa">viriosa</tp:taxon-name-part></tp:taxon-name></italic> (Wang &amp; Zhang, 1993), male (Rd 5345 <abbrev xmlns:xlink="http://www.w3.org/1999/xlink" xlink:title="Zoological Museum of Moscow University" id="ABBRID0EP1BI" xlink:type="simple">ZMUM</abbrev>), right gonopod <bold>A</bold> anterior view <bold>B</bold> posteromesal view <bold>C</bold> lateral view <bold>D</bold> mesal view. Abbreviations: b = falcate mesal process of coxa (broken); <abbrev xmlns:xlink="http://www.w3.org/1999/xlink" xlink:title="Coxal anterior lobe" id="ABBRID0E21BI" xlink:type="simple">Ca</abbrev> = anterior lobe of coxa; <abbrev xmlns:xlink="http://www.w3.org/1999/xlink" xlink:title="Coxal lateral lobe" id="ABBRID0E61BI" xlink:type="simple">Cl</abbrev> = lateral lobe of coxa; <abbrev xmlns:xlink="http://www.w3.org/1999/xlink" xlink:title="distal lamella of telopodite" id="ABBRID0ED2BI" xlink:type="simple">dl</abbrev> =distal lamella of telopodite; <abbrev xmlns:xlink="http://www.w3.org/1999/xlink" xlink:title="prefemoroidal process 1" id="ABBRID0EH2BI" xlink:type="simple">pf1</abbrev> = prefemoroidal process 1; <abbrev xmlns:xlink="http://www.w3.org/1999/xlink" xlink:title="prefemoroidal process 2" id="ABBRID0EL2BI" xlink:type="simple">pf2</abbrev> = prefemoroidal process 2; <abbrev xmlns:xlink="http://www.w3.org/1999/xlink" xlink:title="parasolenomere" id="ABBRID0EP2BI" xlink:type="simple">ps</abbrev> = parasolenomere; s = solenomere; T = telopodite.</p></caption><graphic xmlns:xlink="http://www.w3.org/1999/xlink" xlink:href="zookeys-1187-341_article-113473__-g019.jpg" position="float" orientation="portrait" xlink:type="simple" id="oo_958794.jpg"><uri content-type="original_file" xlink:type="simple">https://binary.pensoft.net/fig/958794</uri></graphic></fig></tp:treatment-sec><tp:treatment-sec sec-type="distribution" id="SECID0EY2BI"><title>Distribution.</title><p>Shangrila and Lijiang County, Yunnan, and Mangkang/Markam? County, Tibet Autonomous Region, China (Fig. <xref ref-type="fig" rid="F28">28</xref>).</p></tp:treatment-sec><tp:treatment-sec sec-type="comments" id="SECID0EC3BI"><title>Comments.</title><p>The structures on the tip of the falcate mesal coxal process of the gonopod were also illustrated in the original description of <italic><tp:taxon-name><tp:taxon-name-part taxon-name-part-type="genus" reg="Paracortina">P.</tp:taxon-name-part><tp:taxon-name-part taxon-name-part-type="species" reg="viriosa">viriosa</tp:taxon-name-part></tp:taxon-name></italic> by <xref ref-type="bibr" rid="B28">Wang and Zhang (1993)</xref> although never mentioned in the description of the species (<xref ref-type="bibr" rid="B28">Wang and Zhang 1993</xref>: 382, fig. 21).</p></tp:treatment-sec><tp:treatment-sec><!--Section generated to contain objects referenced in tp:taxon-treatment.--><fig id="F27" position="float" orientation="portrait"><object-id xmlns:xlink="http://www.w3.org/1999/xlink" content-type="doi" xlink:type="simple">10.3897/zookeys.1187.113473.figure27</object-id><object-id xmlns:xlink="http://www.w3.org/1999/xlink" content-type="arpha" xlink:type="simple">3360BEF7-1FE3-5809-B981-B07143F092F2</object-id><label>Figure 27.</label><caption><p>Modifications on leg-pair 6 and leg-pair 7 in adult males of species of <tp:taxon-name><tp:taxon-name-part taxon-name-part-type="family">Paracortinidae</tp:taxon-name-part></tp:taxon-name><bold>A, B</bold><italic><tp:taxon-name><tp:taxon-name-part taxon-name-part-type="genus" reg="Paracortina">Paracortina</tp:taxon-name-part><tp:taxon-name-part taxon-name-part-type="species" reg="viriosa">viriosa</tp:taxon-name-part></tp:taxon-name></italic> (Wang &amp; Zhang, 1993), male <bold>A</bold> leg pair 6 <bold>B</bold> leg pair 7 <bold>C, D</bold><italic><tp:taxon-name><tp:taxon-name-part taxon-name-part-type="genus" reg="Paracortina">Paracortina</tp:taxon-name-part><tp:taxon-name-part taxon-name-part-type="species" reg="voluta">voluta</tp:taxon-name-part></tp:taxon-name></italic> Wang &amp; Zhang, 1993, male <bold>C</bold> leg pair 6 <bold>D</bold> leg pair 7 <bold>E</bold><italic><tp:taxon-name><tp:taxon-name-part taxon-name-part-type="genus" reg="Paracortina">Paracortina</tp:taxon-name-part><tp:taxon-name-part taxon-name-part-type="species" reg="asciformis">asciformis</tp:taxon-name-part></tp:taxon-name></italic> Akkari &amp; Stoev, sp. nov., male holotype, leg pair 7 <bold>F</bold><italic><tp:taxon-name><tp:taxon-name-part taxon-name-part-type="genus" reg="Paracortina">Paracortina</tp:taxon-name-part><tp:taxon-name-part taxon-name-part-type="species" reg="kabaki">kabaki</tp:taxon-name-part></tp:taxon-name></italic> Akkari &amp; Stoev, sp. nov., male holotype, leg pair 7 <bold>G</bold><italic><tp:taxon-name><tp:taxon-name-part taxon-name-part-type="genus" reg="Scotopetalum">Scotopetalum</tp:taxon-name-part><tp:taxon-name-part taxon-name-part-type="species" reg="chinensis">chinensis</tp:taxon-name-part></tp:taxon-name></italic> (Stoev &amp; Geoffroy, 2004) comb. nov., male paratype, leg pair 7. Abbreviations: c = coxa; <abbrev xmlns:xlink="http://www.w3.org/1999/xlink" xlink:title="prefemur" id="ABBRID0EOLDI" xlink:type="simple">pr</abbrev> = prefemur; <abbrev xmlns:xlink="http://www.w3.org/1999/xlink" xlink:title="trochanter" id="ABBRID0ESLDI" xlink:type="simple">tr</abbrev> = trochanter.</p></caption><graphic xmlns:xlink="http://www.w3.org/1999/xlink" xlink:href="zookeys-1187-341_article-113473__-g027.jpg" position="float" orientation="portrait" xlink:type="simple" id="oo_958802.jpg"><uri content-type="original_file" xlink:type="simple">https://binary.pensoft.net/fig/958802</uri></graphic></fig><fig id="F28" position="float" orientation="portrait"><object-id xmlns:xlink="http://www.w3.org/1999/xlink" content-type="doi" xlink:type="simple">10.3897/zookeys.1187.113473.figure28</object-id><object-id xmlns:xlink="http://www.w3.org/1999/xlink" content-type="arpha" xlink:type="simple">2261BB75-6C89-5DA1-A179-5AF2EEA64F72</object-id><label>Figure 28.</label><caption><p>Distribution map of <tp:taxon-name><tp:taxon-name-part taxon-name-part-type="family">Paracortinidae</tp:taxon-name-part></tp:taxon-name> in China and Vietnam.</p></caption><graphic xmlns:xlink="http://www.w3.org/1999/xlink" xlink:href="zookeys-1187-341_article-113473__-g028.jpg" position="float" orientation="portrait" xlink:type="simple" id="oo_958803.jpg"><uri content-type="original_file" xlink:type="simple">https://binary.pensoft.net/fig/958803</uri></graphic></fig></tp:treatment-sec><ref-list><ref id="B21"><mixed-citation xmlns:xlink="http://www.w3.org/1999/xlink" xlink:type="simple"><person-group><name name-style="western"><surname>Stoev</surname><given-names>P</given-names></name><name name-style="western"><surname>Geoffroy</surname><given-names>JJ</given-names></name></person-group> (<year>2004</year>) <article-title>Review of the millipede family <tp:taxon-name><tp:taxon-name-part taxon-name-part-type="family">Paracortinidae</tp:taxon-name-part></tp:taxon-name> Wang &amp; Zhang, 1993 (<tp:taxon-name><tp:taxon-name-part taxon-name-part-type="class">Diplopoda</tp:taxon-name-part></tp:taxon-name>: <tp:taxon-name><tp:taxon-name-part taxon-name-part-type="order">Callipodida</tp:taxon-name-part></tp:taxon-name>).</article-title><source>Acta Arachnologica</source><volume>53</volume>(<issue>2</issue>): <fpage>93</fpage>–<lpage>103</lpage>. <ext-link xlink:href="10.2476/asjaa.53.93" ext-link-type="doi" xlink:type="simple">https://doi.org/10.2476/asjaa.53.93</ext-link></mixed-citation></ref><ref id="B9"><mixed-citation xmlns:xlink="http://www.w3.org/1999/xlink" xlink:type="simple"><person-group><name name-style="western"><surname>Liu</surname><given-names>WX</given-names></name><name name-style="western"><surname>Tian</surname><given-names>MY</given-names></name></person-group> (<year>2015</year>) <article-title>Two new cave-dwelling species of the millipede genus <italic><tp:taxon-name><tp:taxon-name-part taxon-name-part-type="genus">Paracortina</tp:taxon-name-part></tp:taxon-name></italic> Wang &amp; Zhang, 1993 from southern China (<tp:taxon-name><tp:taxon-name-part taxon-name-part-type="class">Diplopoda</tp:taxon-name-part></tp:taxon-name>, <tp:taxon-name><tp:taxon-name-part taxon-name-part-type="order">Callipodida</tp:taxon-name-part></tp:taxon-name>, <tp:taxon-name><tp:taxon-name-part taxon-name-part-type="family">Paracortinidae</tp:taxon-name-part></tp:taxon-name>).</article-title><source>ZooKeys</source><volume>517</volume>: <fpage>123</fpage>–<lpage>140</lpage>. <ext-link xlink:href="10.3897/zookeys.517.9949" ext-link-type="doi" xlink:type="simple">https://doi.org/10.3897/zookeys.517.9949</ext-link></mixed-citation></ref><ref id="B28"><mixed-citation xmlns:xlink="http://www.w3.org/1999/xlink" xlink:type="simple"><person-group><name name-style="western"><surname>Wang</surname><given-names>D</given-names></name><name name-style="western"><surname>Zhang</surname><given-names>C</given-names></name></person-group> (<year>1993</year>) <article-title>A new family of millipeds (<tp:taxon-name><tp:taxon-name-part taxon-name-part-type="class">Diplopoda</tp:taxon-name-part></tp:taxon-name>: <tp:taxon-name><tp:taxon-name-part taxon-name-part-type="order">Callipodida</tp:taxon-name-part></tp:taxon-name>) from southwestern China.</article-title><source>Peking National History Museum Memoirs</source><volume>53</volume>: <fpage>375</fpage>–<lpage>390</lpage>.</mixed-citation></ref></ref-list></tp:taxon-treatment>
