# Supplementary material for: ﻿A revision of the millipede family Paracortinidae (Diplopoda, Callipodida)
Source: Zookeys. 2023 Dec 28;1187:341–99. doi: 10.3897/zookeys.1187.113473 (PMC10768025; doi:10.3897/zookeys.1187.113473)
Supplement: XML Treatment for Paracortina voluta [file zookeys.1187.113473-treatment19.xml]

<!DOCTYPE tp:taxon-treatment
  PUBLIC "-//TaxonX//DTD Taxonomic Treatment Publishing DTD v0 20100105//EN" "tax-treatment-NSO.dtd">
<tp:taxon-treatment xmlns:tp="http://www.plazi.org/taxpub"><tp:treatment-meta><kwd-group><label>Taxon classification</label><kwd>
                <named-content content-type="kingdom">Animalia</named-content>
              </kwd><kwd>
                <named-content content-type="order">Callipodida</named-content>
              </kwd><kwd>
                <named-content content-type="family">Paracortinidae</named-content>
              </kwd></kwd-group><mixed-citation publication-type="journal"><person-group><name><surname>Akkari</surname><given-names>Nesrine</given-names></name><name><surname>Macek</surname><given-names>Oliver</given-names></name><name><surname>Stoev</surname><given-names>Pavel</given-names></name></person-group><article-title>﻿A revision of the millipede family <tp:taxon-name><tp:taxon-name-part taxon-name-part-type="family">Paracortinidae</tp:taxon-name-part></tp:taxon-name> (<tp:taxon-name><tp:taxon-name-part taxon-name-part-type="class">Diplopoda</tp:taxon-name-part></tp:taxon-name>, <tp:taxon-name><tp:taxon-name-part taxon-name-part-type="order">Callipodida</tp:taxon-name-part></tp:taxon-name>)</article-title><source>Zookeys</source><day>28</day><month>12</month><year>2023</year><volume>1187</volume><fpage>341</fpage><lpage>399</lpage><pub-id pub-id-type="doi">10.3897/zookeys.1187.113473</pub-id></mixed-citation></tp:treatment-meta><tp:nomenclature><label>﻿</label><tp:taxon-name>
              <object-id xmlns:xlink="http://www.w3.org/1999/xlink" content-type="arpha" xlink:type="simple">1033BE23-414C-5177-9C61-A48CC0360086</object-id>
              <tp:taxon-name-part taxon-name-part-type="genus" reg="Paracortina">Paracortina</tp:taxon-name-part>
              <tp:taxon-name-part taxon-name-part-type="species" reg="voluta">voluta</tp:taxon-name-part>
            </tp:taxon-name><tp:taxon-authority>Wang &amp; Zhang, 1993</tp:taxon-authority><xref ref-type="fig" rid="F20">Figs 20</xref><xref ref-type="fig" rid="F21">, 21</xref><xref ref-type="fig" rid="F22">, 22</xref><xref ref-type="fig" rid="F27">, 27C, D</xref><xref ref-type="fig" rid="F28">, 28</xref><tp:nomenclature-citation-list><tp:nomenclature-citation><tp:taxon-name>
                  <tp:taxon-name-part taxon-name-part-type="genus" reg="Paracortina">Paracortina</tp:taxon-name-part>
                  <tp:taxon-name-part taxon-name-part-type="species" reg="voluta">voluta</tp:taxon-name-part>
                </tp:taxon-name><comment>Wang &amp; Zhang, 1993: 377, figs 6–9; <xref ref-type="bibr" rid="B21">Stoev and Geoffroy 2004</xref>: 103, key; <xref ref-type="bibr" rid="B9">Liu and Tian 2015</xref>: 139, key.</comment></tp:nomenclature-citation></tp:nomenclature-citation-list></tp:nomenclature><tp:treatment-sec sec-type="material" id="SECID0EK6BI"><title>Studied material.</title><p>2 males, 1 female, China, Sichuan Province, NW Pingchuan, <named-content xmlns:xlink="http://www.w3.org/1999/xlink" content-type="dwc:verbatimCoordinates" xlink:type="simple"><named-content content-type="geo-json" specific-use="{&#34;type&#34;:&#34;Point&#34;,&#34;coordinates&#34;:[101.734444,27.668611]}" id="NCID0ET6BI" xlink:type="simple">27°40'07"N, 101°44'04"E</named-content></named-content>, 18.07.2011, I. Belousov &amp; I. Kabak leg. (Rd 5346 <abbrev xmlns:xlink="http://www.w3.org/1999/xlink" xlink:title="Zoological Museum of Moscow University" id="ABBRID0EY6BI" xlink:type="simple">ZMUM</abbrev>), Akkari det. 2023.</p></tp:treatment-sec><tp:treatment-sec sec-type="diagnosis" id="SECID0E36BI"><title>Diagnosis.</title><p>Most similar to <italic><tp:taxon-name><tp:taxon-name-part taxon-name-part-type="genus" reg="Paracortina">P.</tp:taxon-name-part><tp:taxon-name-part taxon-name-part-type="species" reg="viriosa">viriosa</tp:taxon-name-part></tp:taxon-name></italic> in the shape of the distal part of the telopodite with two main folds and a strong hook-shaped median processes, differing in the earlobe-shaped distal process and the smaller and more distally located anterior lamella.</p></tp:treatment-sec><tp:treatment-sec sec-type="Descriptive notes" id="SECID0ENACI"><title>Descriptive notes.</title><p>Male with 56PTs+Telson. Length ca 49.5 mm. Live colour unknown. Preserved specimen with a brownish general colour, legs and antennae dark brown (Figs <xref ref-type="fig" rid="F20">20</xref>, <xref ref-type="fig" rid="F21">21A</xref>), Head with dark pigmentation on the vertex and frons (Fig. <xref ref-type="fig" rid="F20">20B, C</xref>), mandibular stipes and gnathochilarium with yellowish spots. Fields of ommatidia subtriangular, composed of ~ 47 ommatidia in ten rows (Fig. <xref ref-type="fig" rid="F20">20B, C</xref>). Organ of Tömösváry very large, ~ 1.2 mm, situated close to and touching anterior side of eye (Fig. <xref ref-type="fig" rid="F20">20B</xref>). Prozona brownish sputtered with a paler colour; metazona dorsally dark tawny-brown, especially on crests, anterior part pale with brown alveolate spots (Fig. <xref ref-type="fig" rid="F20">20A, B</xref>).</p><fig id="F20" position="float" orientation="portrait"><object-id xmlns:xlink="http://www.w3.org/1999/xlink" content-type="doi" xlink:type="simple">10.3897/zookeys.1187.113473.figure20</object-id><object-id xmlns:xlink="http://www.w3.org/1999/xlink" content-type="arpha" xlink:type="simple">051C8981-682F-57AB-8E15-5015E311E1EF</object-id><label>Figure 20.</label><caption><p><italic><tp:taxon-name><tp:taxon-name-part taxon-name-part-type="genus" reg="Paracortina">Paracortina</tp:taxon-name-part><tp:taxon-name-part taxon-name-part-type="species" reg="voluta">voluta</tp:taxon-name-part></tp:taxon-name></italic> Wang &amp; Zhang, 1993 (Rd 5346 <abbrev xmlns:xlink="http://www.w3.org/1999/xlink" xlink:title="Zoological Museum of Moscow University" id="ABBRID0E5BCI" xlink:type="simple">ZMUM</abbrev>) <bold>A</bold> female habitus, lateral view <bold>B, C</bold> male head and anterior pleurotergites <bold>B</bold> lateral view <bold>C</bold> frontal view.</p></caption><graphic xmlns:xlink="http://www.w3.org/1999/xlink" xlink:href="zookeys-1187-341_article-113473__-g020.jpg" position="float" orientation="portrait" xlink:type="simple" id="oo_958795.jpg"><uri content-type="original_file" xlink:type="simple">https://binary.pensoft.net/fig/958795</uri></graphic></fig><fig id="F21" position="float" orientation="portrait"><object-id xmlns:xlink="http://www.w3.org/1999/xlink" content-type="doi" xlink:type="simple">10.3897/zookeys.1187.113473.figure21</object-id><object-id xmlns:xlink="http://www.w3.org/1999/xlink" content-type="arpha" xlink:type="simple">AF30FCDC-9842-5896-8F7C-454159C94D4B</object-id><label>Figure 21.</label><caption><p><italic><tp:taxon-name><tp:taxon-name-part taxon-name-part-type="genus" reg="Paracortina">Paracortina</tp:taxon-name-part><tp:taxon-name-part taxon-name-part-type="species" reg="voluta">voluta</tp:taxon-name-part></tp:taxon-name></italic> Wang &amp; Zhang, 1993, male (Rd 5346 <abbrev xmlns:xlink="http://www.w3.org/1999/xlink" xlink:title="Zoological Museum of Moscow University" id="ABBRID0ECDCI" xlink:type="simple">ZMUM</abbrev>) <bold>A</bold> head, anterior pleurotergites and legs, frontal view <bold>B–D</bold> gonopods <bold>B</bold> anterior view <bold>C</bold> posterior view <bold>D</bold> telopodite distal part. Abbreviations: b = falcate mesal process of coxa 2; <abbrev xmlns:xlink="http://www.w3.org/1999/xlink" xlink:title="prefemoroidal process 1" id="ABBRID0EQDCI" xlink:type="simple">pf1</abbrev> = prefemoroidal process 1; <abbrev xmlns:xlink="http://www.w3.org/1999/xlink" xlink:title="prefemoroidal process 2" id="ABBRID0EUDCI" xlink:type="simple">pf2</abbrev> = prefemoroidal process 2; <abbrev xmlns:xlink="http://www.w3.org/1999/xlink" xlink:title="parasolenomere" id="ABBRID0EYDCI" xlink:type="simple">ps</abbrev> =parasolenomere; s = solenomere; T = telopodite.</p></caption><graphic xmlns:xlink="http://www.w3.org/1999/xlink" xlink:href="zookeys-1187-341_article-113473__-g021.jpg" position="float" orientation="portrait" xlink:type="simple" id="oo_958796.jpg"><uri content-type="original_file" xlink:type="simple">https://binary.pensoft.net/fig/958796</uri></graphic></fig></tp:treatment-sec><tp:treatment-sec sec-type="description" id="SECID0EBECI"><title>Male sexual characters.</title><p>Head with a protruding triangular projection on vertex (Fig. <xref ref-type="fig" rid="F20">20B, C</xref>, <xref ref-type="fig" rid="F21">21A</xref>). Leg-pairs 1 and 2 reduced and more setose than the rest, showing prefemoral and tarsal brushes, leg-pair 2 with a large anterior process on coxa and posterior gonopore (Fig. <xref ref-type="fig" rid="F21">21A</xref>), leg-pair 4 with anterior triangular projection on coxa (Fig. <xref ref-type="fig" rid="F21">21A</xref>), leg-pair 6 with one short triangular mesal process and a smaller lateral one on coxa, prefemur proximally slightly constricted on the posterior margin (Fig. <xref ref-type="fig" rid="F27">27C</xref>), leg-pair 7 with one mesal hyaline pointed process and a rounded projection surmounted by a similar but slightly smaller one, trochanter with a tuft of strong setae (Fig. <xref ref-type="fig" rid="F27">27D</xref>).</p><p><bold><italic>Gonopods</italic>.</bold> Parallel, slightly converging with the distal solenomeral processes of telopodites crossing (Fig. <xref ref-type="fig" rid="F21">21B–D</xref>). Each gonopod with two asymmetrical, short, clavate prefemoroidal processes with (<bold><abbrev xmlns:xlink="http://www.w3.org/1999/xlink" xlink:title="prefemoroidal process 1" id="ABBRID0ELFCI" xlink:type="simple">pf1</abbrev></bold>) broader and more setose than (<bold><abbrev xmlns:xlink="http://www.w3.org/1999/xlink" xlink:title="prefemoroidal process 2" id="ABBRID0EQFCI" xlink:type="simple">pf2</abbrev></bold>) (Figs <xref ref-type="fig" rid="F21">21B, C</xref>, <xref ref-type="fig" rid="F22">22</xref>); coxal anterior lobe lower than the lateral lobes low (Fig. <xref ref-type="fig" rid="F21">21C</xref>), long and falcate coxal process (<bold>b</bold>) reaching the distal part of the telopodite and apically pointed (Figs <xref ref-type="fig" rid="F21">21C</xref>, <xref ref-type="fig" rid="F22">22A, B, D</xref>). Telopodite (<bold>T</bold>) with a long stem, distally expanding in an earlobe shape with rounded lateral margin seen in posterior view (Fig. <xref ref-type="fig" rid="F21">21C, D</xref>), in anterior view as an oblique subtrapezoidal plate (Fig. <xref ref-type="fig" rid="F21">21B</xref>), with a transparent lamella (<bold><abbrev xmlns:xlink="http://www.w3.org/1999/xlink" xlink:title="distal lamella of telopodite" id="ABBRID0EVGCI" xlink:type="simple">dl</abbrev></bold>) attached on the lower part, marking and S-shape and serrated on the lower margin (Fig. <xref ref-type="fig" rid="F21">21B</xref>), mesal process curved upward, twisted and narrowing towards its apex (Figs <xref ref-type="fig" rid="F21">21B–D</xref>, <xref ref-type="fig" rid="F22">22A, B</xref>), bifurcating into the opening of the solenomere (<bold>s</bold>) and parasolenomere (<bold><abbrev xmlns:xlink="http://www.w3.org/1999/xlink" xlink:title="parasolenomere" id="ABBRID0EIHCI" xlink:type="simple">ps</abbrev></bold>).</p><fig id="F22" position="float" orientation="portrait"><object-id xmlns:xlink="http://www.w3.org/1999/xlink" content-type="doi" xlink:type="simple">10.3897/zookeys.1187.113473.figure22</object-id><object-id xmlns:xlink="http://www.w3.org/1999/xlink" content-type="arpha" xlink:type="simple">F91F0013-941C-5B04-86FC-AA7C42C68B54</object-id><label>Figure 22.</label><caption><p><italic><tp:taxon-name><tp:taxon-name-part taxon-name-part-type="genus" reg="Paracortina">Paracortina</tp:taxon-name-part><tp:taxon-name-part taxon-name-part-type="species" reg="voluta">voluta</tp:taxon-name-part></tp:taxon-name></italic> Wang &amp; Zhang, 1993, male (Rd 5346 <abbrev xmlns:xlink="http://www.w3.org/1999/xlink" xlink:title="Zoological Museum of Moscow University" id="ABBRID0E6HCI" xlink:type="simple">ZMUM</abbrev>), left gonopod <bold>A</bold> anterior view <bold>B</bold> posterior view <bold>C</bold> lateral view <bold>D</bold> mesal view. Abbreviations: b = falcate mesal process of coxa; <abbrev xmlns:xlink="http://www.w3.org/1999/xlink" xlink:title="Coxal lateral lobe" id="ABBRID0ELICI" xlink:type="simple">Cl</abbrev> = lateral lobe of coxa; <abbrev xmlns:xlink="http://www.w3.org/1999/xlink" xlink:title="distal lamella of telopodite" id="ABBRID0EPICI" xlink:type="simple">dl</abbrev> =distal lamella of telopodite; <abbrev xmlns:xlink="http://www.w3.org/1999/xlink" xlink:title="prefemoroidal process 1" id="ABBRID0ETICI" xlink:type="simple">pf1</abbrev> = prefemoroidal process 1; <abbrev xmlns:xlink="http://www.w3.org/1999/xlink" xlink:title="prefemoroidal process 2" id="ABBRID0EXICI" xlink:type="simple">pf2</abbrev> = prefemoroidal process 2; s = solenomere; T = telopodite.</p></caption><graphic xmlns:xlink="http://www.w3.org/1999/xlink" xlink:href="zookeys-1187-341_article-113473__-g022.jpg" position="float" orientation="portrait" xlink:type="simple" id="oo_958797.jpg"><uri content-type="original_file" xlink:type="simple">https://binary.pensoft.net/fig/958797</uri></graphic></fig></tp:treatment-sec><tp:treatment-sec sec-type="distribution" id="SECID0EAJCI"><title>Distribution.</title><p>This species was originally described from Ya Jang (= Jajiang) County, Sichuan, China. Here we add a new record from Yanyuan County which is ~ 250 km away in a straight line from the type locality (Fig. <xref ref-type="fig" rid="F28">28</xref>).</p></tp:treatment-sec><tp:treatment-sec sec-type="comments" id="SECID0EKJCI"><title>Comments.</title><p>Although we have no doubt about the identity of the studied specimens, when comparing the gonopod of the new material in mesal view (Fig. <xref ref-type="fig" rid="F20">20D</xref>) with the drawing provided in the original description of <italic><tp:taxon-name><tp:taxon-name-part taxon-name-part-type="genus" reg="Paracortina">P.</tp:taxon-name-part><tp:taxon-name-part taxon-name-part-type="species" reg="voluta">voluta</tp:taxon-name-part></tp:taxon-name></italic> (Wang &amp; Zhang, 1993: fig. 6), we noticed a few differences in the shape of the distal process of the telopodite, with the mesal process more twisted and curved, the anterior lamella more serrated and turned downwards, and the “s-twist” more obvious in our specimen (visualised with a rounded notch in mesal view).</p><p>Both available identification keys for the family <tp:taxon-name><tp:taxon-name-part taxon-name-part-type="family">Paracortinidae</tp:taxon-name-part></tp:taxon-name> (<xref ref-type="bibr" rid="B21">Stoev and Geoffroy 2004</xref>; <xref ref-type="bibr" rid="B9">Liu and Tian 2015</xref>) mention eight or nine “macrosetae” on the small prefemoroidal process and use this character to separate the species from its congener <italic><tp:taxon-name><tp:taxon-name-part taxon-name-part-type="genus" reg="Paracortina">P.</tp:taxon-name-part><tp:taxon-name-part taxon-name-part-type="species" reg="leptoclada">leptoclada</tp:taxon-name-part></tp:taxon-name></italic>. However, in the specimens we examined, this number greatly exceeds that (see Figs <xref ref-type="fig" rid="F21">21</xref>, <xref ref-type="fig" rid="F22">22</xref>), proving that this character is not reliable for species discrimination.</p></tp:treatment-sec><tp:treatment-sec><!--Section generated to contain objects referenced in tp:taxon-treatment.--><fig id="F27" position="float" orientation="portrait"><object-id xmlns:xlink="http://www.w3.org/1999/xlink" content-type="doi" xlink:type="simple">10.3897/zookeys.1187.113473.figure27</object-id><object-id xmlns:xlink="http://www.w3.org/1999/xlink" content-type="arpha" xlink:type="simple">3360BEF7-1FE3-5809-B981-B07143F092F2</object-id><label>Figure 27.</label><caption><p>Modifications on leg-pair 6 and leg-pair 7 in adult males of species of <tp:taxon-name><tp:taxon-name-part taxon-name-part-type="family">Paracortinidae</tp:taxon-name-part></tp:taxon-name><bold>A, B</bold><italic><tp:taxon-name><tp:taxon-name-part taxon-name-part-type="genus" reg="Paracortina">Paracortina</tp:taxon-name-part><tp:taxon-name-part taxon-name-part-type="species" reg="viriosa">viriosa</tp:taxon-name-part></tp:taxon-name></italic> (Wang &amp; Zhang, 1993), male <bold>A</bold> leg pair 6 <bold>B</bold> leg pair 7 <bold>C, D</bold><italic><tp:taxon-name><tp:taxon-name-part taxon-name-part-type="genus" reg="Paracortina">Paracortina</tp:taxon-name-part><tp:taxon-name-part taxon-name-part-type="species" reg="voluta">voluta</tp:taxon-name-part></tp:taxon-name></italic> Wang &amp; Zhang, 1993, male <bold>C</bold> leg pair 6 <bold>D</bold> leg pair 7 <bold>E</bold><italic><tp:taxon-name><tp:taxon-name-part taxon-name-part-type="genus" reg="Paracortina">Paracortina</tp:taxon-name-part><tp:taxon-name-part taxon-name-part-type="species" reg="asciformis">asciformis</tp:taxon-name-part></tp:taxon-name></italic> Akkari &amp; Stoev, sp. nov., male holotype, leg pair 7 <bold>F</bold><italic><tp:taxon-name><tp:taxon-name-part taxon-name-part-type="genus" reg="Paracortina">Paracortina</tp:taxon-name-part><tp:taxon-name-part taxon-name-part-type="species" reg="kabaki">kabaki</tp:taxon-name-part></tp:taxon-name></italic> Akkari &amp; Stoev, sp. nov., male holotype, leg pair 7 <bold>G</bold><italic><tp:taxon-name><tp:taxon-name-part taxon-name-part-type="genus" reg="Scotopetalum">Scotopetalum</tp:taxon-name-part><tp:taxon-name-part taxon-name-part-type="species" reg="chinensis">chinensis</tp:taxon-name-part></tp:taxon-name></italic> (Stoev &amp; Geoffroy, 2004) comb. nov., male paratype, leg pair 7. Abbreviations: c = coxa; <abbrev xmlns:xlink="http://www.w3.org/1999/xlink" xlink:title="prefemur" id="ABBRID0EOLDI" xlink:type="simple">pr</abbrev> = prefemur; <abbrev xmlns:xlink="http://www.w3.org/1999/xlink" xlink:title="trochanter" id="ABBRID0ESLDI" xlink:type="simple">tr</abbrev> = trochanter.</p></caption><graphic xmlns:xlink="http://www.w3.org/1999/xlink" xlink:href="zookeys-1187-341_article-113473__-g027.jpg" position="float" orientation="portrait" xlink:type="simple" id="oo_958802.jpg"><uri content-type="original_file" xlink:type="simple">https://binary.pensoft.net/fig/958802</uri></graphic></fig><fig id="F28" position="float" orientation="portrait"><object-id xmlns:xlink="http://www.w3.org/1999/xlink" content-type="doi" xlink:type="simple">10.3897/zookeys.1187.113473.figure28</object-id><object-id xmlns:xlink="http://www.w3.org/1999/xlink" content-type="arpha" xlink:type="simple">2261BB75-6C89-5DA1-A179-5AF2EEA64F72</object-id><label>Figure 28.</label><caption><p>Distribution map of <tp:taxon-name><tp:taxon-name-part taxon-name-part-type="family">Paracortinidae</tp:taxon-name-part></tp:taxon-name> in China and Vietnam.</p></caption><graphic xmlns:xlink="http://www.w3.org/1999/xlink" xlink:href="zookeys-1187-341_article-113473__-g028.jpg" position="float" orientation="portrait" xlink:type="simple" id="oo_958803.jpg"><uri content-type="original_file" xlink:type="simple">https://binary.pensoft.net/fig/958803</uri></graphic></fig></tp:treatment-sec><ref-list><ref id="B21"><mixed-citation xmlns:xlink="http://www.w3.org/1999/xlink" xlink:type="simple"><person-group><name name-style="western"><surname>Stoev</surname><given-names>P</given-names></name><name name-style="western"><surname>Geoffroy</surname><given-names>JJ</given-names></name></person-group> (<year>2004</year>) <article-title>Review of the millipede family <tp:taxon-name><tp:taxon-name-part taxon-name-part-type="family">Paracortinidae</tp:taxon-name-part></tp:taxon-name> Wang &amp; Zhang, 1993 (<tp:taxon-name><tp:taxon-name-part taxon-name-part-type="class">Diplopoda</tp:taxon-name-part></tp:taxon-name>: <tp:taxon-name><tp:taxon-name-part taxon-name-part-type="order">Callipodida</tp:taxon-name-part></tp:taxon-name>).</article-title><source>Acta Arachnologica</source><volume>53</volume>(<issue>2</issue>): <fpage>93</fpage>–<lpage>103</lpage>. <ext-link xlink:href="10.2476/asjaa.53.93" ext-link-type="doi" xlink:type="simple">https://doi.org/10.2476/asjaa.53.93</ext-link></mixed-citation></ref><ref id="B9"><mixed-citation xmlns:xlink="http://www.w3.org/1999/xlink" xlink:type="simple"><person-group><name name-style="western"><surname>Liu</surname><given-names>WX</given-names></name><name name-style="western"><surname>Tian</surname><given-names>MY</given-names></name></person-group> (<year>2015</year>) <article-title>Two new cave-dwelling species of the millipede genus <italic><tp:taxon-name><tp:taxon-name-part taxon-name-part-type="genus">Paracortina</tp:taxon-name-part></tp:taxon-name></italic> Wang &amp; Zhang, 1993 from southern China (<tp:taxon-name><tp:taxon-name-part taxon-name-part-type="class">Diplopoda</tp:taxon-name-part></tp:taxon-name>, <tp:taxon-name><tp:taxon-name-part taxon-name-part-type="order">Callipodida</tp:taxon-name-part></tp:taxon-name>, <tp:taxon-name><tp:taxon-name-part taxon-name-part-type="family">Paracortinidae</tp:taxon-name-part></tp:taxon-name>).</article-title><source>ZooKeys</source><volume>517</volume>: <fpage>123</fpage>–<lpage>140</lpage>. <ext-link xlink:href="10.3897/zookeys.517.9949" ext-link-type="doi" xlink:type="simple">https://doi.org/10.3897/zookeys.517.9949</ext-link></mixed-citation></ref></ref-list></tp:taxon-treatment>
