# Supplementary material for: ﻿A revision of the millipede family Paracortinidae (Diplopoda, Callipodida)
Source: Zookeys. 2023 Dec 28;1187:341–99. doi: 10.3897/zookeys.1187.113473 (PMC10768025; doi:10.3897/zookeys.1187.113473)
Supplement: XML Treatment for Paracortina yinae [file zookeys.1187.113473-treatment20.xml]

<!DOCTYPE tp:taxon-treatment
  PUBLIC "-//TaxonX//DTD Taxonomic Treatment Publishing DTD v0 20100105//EN" "tax-treatment-NSO.dtd">
<tp:taxon-treatment xmlns:tp="http://www.plazi.org/taxpub"><tp:treatment-meta><kwd-group><label>Taxon classification</label><kwd>
                <named-content content-type="kingdom">Animalia</named-content>
              </kwd><kwd>
                <named-content content-type="order">Callipodida</named-content>
              </kwd><kwd>
                <named-content content-type="family">Paracortinidae</named-content>
              </kwd></kwd-group><mixed-citation publication-type="journal"><person-group><name><surname>Akkari</surname><given-names>Nesrine</given-names></name><name><surname>Macek</surname><given-names>Oliver</given-names></name><name><surname>Stoev</surname><given-names>Pavel</given-names></name></person-group><article-title>﻿A revision of the millipede family <tp:taxon-name><tp:taxon-name-part taxon-name-part-type="family">Paracortinidae</tp:taxon-name-part></tp:taxon-name> (<tp:taxon-name><tp:taxon-name-part taxon-name-part-type="class">Diplopoda</tp:taxon-name-part></tp:taxon-name>, <tp:taxon-name><tp:taxon-name-part taxon-name-part-type="order">Callipodida</tp:taxon-name-part></tp:taxon-name>)</article-title><source>Zookeys</source><day>28</day><month>12</month><year>2023</year><volume>1187</volume><fpage>341</fpage><lpage>399</lpage><pub-id pub-id-type="doi">10.3897/zookeys.1187.113473</pub-id></mixed-citation></tp:treatment-meta><tp:nomenclature><label>﻿</label><tp:taxon-name>
              <object-id xmlns:xlink="http://www.w3.org/1999/xlink" content-type="arpha" xlink:type="simple">A6646EDB-350B-5F62-A124-12F83A4C48A7</object-id>
              <tp:taxon-name-part taxon-name-part-type="genus" reg="Paracortina">Paracortina</tp:taxon-name-part>
              <tp:taxon-name-part taxon-name-part-type="species" reg="yinae">yinae</tp:taxon-name-part>
            </tp:taxon-name><tp:taxon-authority>Liu &amp; Tian, 2015</tp:taxon-authority><xref ref-type="fig" rid="F28">Fig. 28</xref><tp:nomenclature-citation-list><tp:nomenclature-citation><tp:taxon-name>
                  <tp:taxon-name-part taxon-name-part-type="genus" reg="Paracortina">Paracortina</tp:taxon-name-part>
                  <tp:taxon-name-part taxon-name-part-type="species" reg="yinae">yinae</tp:taxon-name-part>
                </tp:taxon-name><comment>Liu &amp; Tian, 2015: 131, figs 23–45.</comment></tp:nomenclature-citation></tp:nomenclature-citation-list></tp:nomenclature><tp:treatment-sec sec-type="diagnosis" id="SECID0EXMCI"><title>Diagnosis.</title><p>Gonopods very similar to those in <italic><tp:taxon-name><tp:taxon-name-part taxon-name-part-type="genus" reg="Paracortina">Paracortina</tp:taxon-name-part><tp:taxon-name-part taxon-name-part-type="species" reg="zhangi">zhangi</tp:taxon-name-part></tp:taxon-name></italic>. The species, can, however, be recognised by the presence of a spiniform mesal process on coxa 6, and a different shape of the coxa of leg 7 (<xref ref-type="bibr" rid="B9">Liu and Tian 2015</xref>).</p></tp:treatment-sec><tp:treatment-sec sec-type="Descriptive notes" id="SECID0EMNCI"><title>Descriptive notes.</title><p>(after <xref ref-type="bibr" rid="B9">Liu and Tian 2015</xref>) Species with 53–61 PTs + telson, general colour pale brownish yellow, head with a well protruding beak-shaped projection, ommatidia 21–32 in four irregular rows.</p></tp:treatment-sec><tp:treatment-sec sec-type="description" id="SECID0EWNCI"><title>Male sexual characters.</title><p>Head with a small beak-shaped projection on vertex (<xref ref-type="bibr" rid="B9">Liu and Tian 2015</xref>: fig. 23), PT6 strongly enlarged, leg-pairs 1 and 2 reduced and more setose than the rest, leg-pair 2 with a small anterior process and posterior opening of the gonopores, leg-pair 6 with a small pointed mesal process on coxa, leg-pair 7 with a mesal slender and pointed triangular process and a large rounded projection on coxa (<xref ref-type="bibr" rid="B9">Liu and Tian 2015</xref>: figs 30, 31), coxal sacs noticeable on leg-pairs 3–25.</p><p><bold><italic>Gonopods</italic>.</bold> Parallel, with a general slender aspect. Each gonopod with one prefemoroidal process that is clavate, slender, and setose (<bold><abbrev xmlns:xlink="http://www.w3.org/1999/xlink" xlink:title="prefemoroidal process 1" id="ABBRID0EMOCI" xlink:type="simple">pf1</abbrev></bold>), coxa with an anterior lobe and a short falcate mesal process (<bold>b</bold>) not reaching mid-length of the telopodite. Telopodite (<bold>T</bold>) broad at the base, gently narrowing distad, distal part dark with a lamella extending in a subtriangular fold, apically blunt and almost rounded, subapically more acuminate and the base slightly uneven, and a short slender bifurcated process, terminating in solenomere (<bold>s</bold>) and parasolenomere (<bold><abbrev xmlns:xlink="http://www.w3.org/1999/xlink" xlink:title="parasolenomere" id="ABBRID0EXOCI" xlink:type="simple">ps</abbrev></bold>).</p></tp:treatment-sec><tp:treatment-sec sec-type="distribution" id="SECID0E2OCI"><title>Distribution.</title><p>Cave I, 24.875732°N, 105.150143°E, Yanchang Village, Tianshengqiao Town, Longlin County, Guangxi, South China (Fig. <xref ref-type="fig" rid="F28">28</xref>).</p></tp:treatment-sec><tp:treatment-sec sec-type="comments" id="SECID0EFPCI"><title>Comments.</title><p>Very similar to <italic><tp:taxon-name><tp:taxon-name-part taxon-name-part-type="genus" reg="Paracortina">P.</tp:taxon-name-part><tp:taxon-name-part taxon-name-part-type="species" reg="zhangi">zhangi</tp:taxon-name-part></tp:taxon-name></italic> (see below), differing mostly in the presence of small, pointed, mesal processes on coxae 6 in males and different shape of the coxa on leg-pair 7 (<xref ref-type="bibr" rid="B9">Liu and Tian 2015</xref>). The gonopods of the two species are strikingly similar but an accurate comparison is virtually impossible as the authors did not illustrate the gonopods in the exact same view.</p></tp:treatment-sec><tp:treatment-sec><!--Section generated to contain objects referenced in tp:taxon-treatment.--><fig id="F28" position="float" orientation="portrait"><object-id xmlns:xlink="http://www.w3.org/1999/xlink" content-type="doi" xlink:type="simple">10.3897/zookeys.1187.113473.figure28</object-id><object-id xmlns:xlink="http://www.w3.org/1999/xlink" content-type="arpha" xlink:type="simple">2261BB75-6C89-5DA1-A179-5AF2EEA64F72</object-id><label>Figure 28.</label><caption><p>Distribution map of <tp:taxon-name><tp:taxon-name-part taxon-name-part-type="family">Paracortinidae</tp:taxon-name-part></tp:taxon-name> in China and Vietnam.</p></caption><graphic xmlns:xlink="http://www.w3.org/1999/xlink" xlink:href="zookeys-1187-341_article-113473__-g028.jpg" position="float" orientation="portrait" xlink:type="simple" id="oo_958803.jpg"><uri content-type="original_file" xlink:type="simple">https://binary.pensoft.net/fig/958803</uri></graphic></fig></tp:treatment-sec><ref-list><ref id="B9"><mixed-citation xmlns:xlink="http://www.w3.org/1999/xlink" xlink:type="simple"><person-group><name name-style="western"><surname>Liu</surname><given-names>WX</given-names></name><name name-style="western"><surname>Tian</surname><given-names>MY</given-names></name></person-group> (<year>2015</year>) <article-title>Two new cave-dwelling species of the millipede genus <italic><tp:taxon-name><tp:taxon-name-part taxon-name-part-type="genus">Paracortina</tp:taxon-name-part></tp:taxon-name></italic> Wang &amp; Zhang, 1993 from southern China (<tp:taxon-name><tp:taxon-name-part taxon-name-part-type="class">Diplopoda</tp:taxon-name-part></tp:taxon-name>, <tp:taxon-name><tp:taxon-name-part taxon-name-part-type="order">Callipodida</tp:taxon-name-part></tp:taxon-name>, <tp:taxon-name><tp:taxon-name-part taxon-name-part-type="family">Paracortinidae</tp:taxon-name-part></tp:taxon-name>).</article-title><source>ZooKeys</source><volume>517</volume>: <fpage>123</fpage>–<lpage>140</lpage>. <ext-link xlink:href="10.3897/zookeys.517.9949" ext-link-type="doi" xlink:type="simple">https://doi.org/10.3897/zookeys.517.9949</ext-link></mixed-citation></ref></ref-list></tp:taxon-treatment>
