# Supplementary material for: ﻿A revision of the millipede family Paracortinidae (Diplopoda, Callipodida)
Source: Zookeys. 2023 Dec 28;1187:341–99. doi: 10.3897/zookeys.1187.113473 (PMC10768025; doi:10.3897/zookeys.1187.113473)
Supplement: XML Treatment for Scotopetalum chinensis [file zookeys.1187.113473-treatment23.xml]

<!DOCTYPE tp:taxon-treatment
  PUBLIC "-//TaxonX//DTD Taxonomic Treatment Publishing DTD v0 20100105//EN" "tax-treatment-NSO.dtd">
<tp:taxon-treatment xmlns:tp="http://www.plazi.org/taxpub"><tp:treatment-meta><kwd-group><label>Taxon classification</label><kwd>
                <named-content content-type="kingdom">Animalia</named-content>
              </kwd><kwd>
                <named-content content-type="order">Callipodida</named-content>
              </kwd><kwd>
                <named-content content-type="family">Paracortinidae</named-content>
              </kwd></kwd-group><mixed-citation publication-type="journal"><person-group><name><surname>Akkari</surname><given-names>Nesrine</given-names></name><name><surname>Macek</surname><given-names>Oliver</given-names></name><name><surname>Stoev</surname><given-names>Pavel</given-names></name></person-group><article-title>﻿A revision of the millipede family <tp:taxon-name><tp:taxon-name-part taxon-name-part-type="family">Paracortinidae</tp:taxon-name-part></tp:taxon-name> (<tp:taxon-name><tp:taxon-name-part taxon-name-part-type="class">Diplopoda</tp:taxon-name-part></tp:taxon-name>, <tp:taxon-name><tp:taxon-name-part taxon-name-part-type="order">Callipodida</tp:taxon-name-part></tp:taxon-name>)</article-title><source>Zookeys</source><day>28</day><month>12</month><year>2023</year><volume>1187</volume><fpage>341</fpage><lpage>399</lpage><pub-id pub-id-type="doi">10.3897/zookeys.1187.113473</pub-id></mixed-citation></tp:treatment-meta><tp:nomenclature><label>﻿</label><tp:taxon-name>
              <object-id xmlns:xlink="http://www.w3.org/1999/xlink" content-type="arpha" xlink:type="simple">D1158990-260A-5B3F-8CE1-84C99F3A540F</object-id>
              <tp:taxon-name-part taxon-name-part-type="genus" reg="Scotopetalum">Scotopetalum</tp:taxon-name-part>
              <tp:taxon-name-part taxon-name-part-type="species" reg="chinensis">chinensis</tp:taxon-name-part>
            </tp:taxon-name><tp:taxon-authority>(Stoev &amp; Geoffroy, 2004)</tp:taxon-authority><tp:taxon-status xmlns:xlink="http://www.w3.org/1999/xlink" xlink:type="simple">comb. nov.</tp:taxon-status><xref ref-type="fig" rid="F23">Figs 23</xref><xref ref-type="fig" rid="F24">, 24</xref><xref ref-type="fig" rid="F25">, 25</xref><xref ref-type="fig" rid="F27">, 27G</xref><xref ref-type="fig" rid="F28">, 28</xref><tp:nomenclature-citation-list><tp:nomenclature-citation><tp:taxon-name>
                  <tp:taxon-name-part taxon-name-part-type="genus" reg="Paracortina">Paracortina</tp:taxon-name-part>
                  <tp:taxon-name-part taxon-name-part-type="species" reg="chinensis">chinensis</tp:taxon-name-part>
                </tp:taxon-name><comment>Stoev &amp; Geoffroy, 2004: 94, figs 1–8.</comment></tp:nomenclature-citation></tp:nomenclature-citation-list></tp:nomenclature><tp:treatment-sec sec-type="material" id="SECID0EA5CI"><title>Studied material.</title><p><bold><italic>Paratypes</italic></bold>: 1 male, 2 subadult females, China, Yunnan Region, Zheng Xiong County, Liao Jun Don Cave (Touristic cave), millipedes collected close to rat corpse, 17.08.1999, J. &amp; B Lips leg. (BG-<named-content xmlns:xlink="http://www.w3.org/1999/xlink" content-type="dwc:institutional_code" xlink:title="National Museum of Natural History, Bulgarian Academy of Sciences" xlink:href="http://grbio.org/institution/bulgarian-academy-sciences" xlink:type="simple">NMNHS</named-content>-INV-000000006262), Stoev det. April 2004.</p></tp:treatment-sec><tp:treatment-sec sec-type="diagnosis" id="SECID0EP5CI"><title>Diagnosis.</title><p>Different from <italic><tp:taxon-name><tp:taxon-name-part taxon-name-part-type="genus" reg="Scotopetalum">Scotopetalum</tp:taxon-name-part><tp:taxon-name-part taxon-name-part-type="species" reg="warreni">warreni</tp:taxon-name-part></tp:taxon-name></italic> in the presence of a reduced mesal coxal process (vs absent in <italic><tp:taxon-name><tp:taxon-name-part taxon-name-part-type="genus" reg="Scotopetalum">S.</tp:taxon-name-part><tp:taxon-name-part taxon-name-part-type="species" reg="warreni">warreni</tp:taxon-name-part></tp:taxon-name></italic>), as well as the distal part of the telopodite. Also, in the number of ommatidia 30 ommatidia in five or six rows (vs 15 ommatidia in 6 rows), and by having 2+2 dorsal crests between poriferous crests (vs 6+6).</p></tp:treatment-sec><tp:treatment-sec sec-type="Descriptive notes" id="SECID0EL6CI"><title>Descriptive notes.</title><p>Corresponds to the description of the species as provided by <xref ref-type="bibr" rid="B21">Stoev and Geoffroy (2004)</xref>; see also Figs <xref ref-type="fig" rid="F23">23</xref>, <xref ref-type="fig" rid="F24">24A, B</xref>.</p><fig id="F23" position="float" orientation="portrait"><object-id xmlns:xlink="http://www.w3.org/1999/xlink" content-type="doi" xlink:type="simple">10.3897/zookeys.1187.113473.figure23</object-id><object-id xmlns:xlink="http://www.w3.org/1999/xlink" content-type="arpha" xlink:type="simple">04A656FE-16AE-5DDC-AD1B-B5870B0023B6</object-id><label>Figure 23.</label><caption><p><italic><tp:taxon-name><tp:taxon-name-part taxon-name-part-type="genus" reg="Scotopetalum">Scotopetalum</tp:taxon-name-part><tp:taxon-name-part taxon-name-part-type="species" reg="chinensis">chinensis</tp:taxon-name-part></tp:taxon-name></italic> (Stoev &amp; Geoffroy, 2004), comb. nov., male paratype (BG-<named-content xmlns:xlink="http://www.w3.org/1999/xlink" content-type="dwc:institutional_code" xlink:title="National Museum of Natural History, Bulgarian Academy of Sciences" xlink:href="http://grbio.org/institution/bulgarian-academy-sciences" xlink:type="simple">NMNHS</named-content>-INV-000000006262 <named-content xmlns:xlink="http://www.w3.org/1999/xlink" content-type="dwc:institutional_code" xlink:title="National Museum of Natural History, Bulgarian Academy of Sciences" xlink:href="http://grbio.org/institution/bulgarian-academy-sciences" xlink:type="simple">NMNHS</named-content>) <bold>A, B</bold> head and anterior pleurotergites <bold>A</bold> lateral view <bold>B</bold> frontal view <bold>C</bold> close-up of ommatidia and organ of Tömösváry.</p></caption><graphic xmlns:xlink="http://www.w3.org/1999/xlink" xlink:href="zookeys-1187-341_article-113473__-g023.jpg" position="float" orientation="portrait" xlink:type="simple" id="oo_958798.jpg"><uri content-type="original_file" xlink:type="simple">https://binary.pensoft.net/fig/958798</uri></graphic></fig><fig id="F24" position="float" orientation="portrait"><object-id xmlns:xlink="http://www.w3.org/1999/xlink" content-type="doi" xlink:type="simple">10.3897/zookeys.1187.113473.figure24</object-id><object-id xmlns:xlink="http://www.w3.org/1999/xlink" content-type="arpha" xlink:type="simple">791E3762-876B-57F0-B4B2-06B8A0583FEF</object-id><label>Figure 24.</label><caption><p><italic><tp:taxon-name><tp:taxon-name-part taxon-name-part-type="genus" reg="Scotopetalum">Scotopetalum</tp:taxon-name-part><tp:taxon-name-part taxon-name-part-type="species" reg="chinensis">chinensis</tp:taxon-name-part></tp:taxon-name></italic> (Stoev &amp; Geoffroy, 2004), comb. nov., male paratype (BG-<named-content xmlns:xlink="http://www.w3.org/1999/xlink" content-type="dwc:institutional_code" xlink:title="National Museum of Natural History, Bulgarian Academy of Sciences" xlink:href="http://grbio.org/institution/bulgarian-academy-sciences" xlink:type="simple">NMNHS</named-content>-INV-000000006262 <named-content xmlns:xlink="http://www.w3.org/1999/xlink" content-type="dwc:institutional_code" xlink:title="National Museum of Natural History, Bulgarian Academy of Sciences" xlink:href="http://grbio.org/institution/bulgarian-academy-sciences" xlink:type="simple">NMNHS</named-content>) <bold>A, B</bold> midbody pleurotergites <bold>A</bold> dorsolateral view <bold>B</bold> dorsal view <bold>C, D</bold> gonopods <bold>C</bold> posterio-ventral view <bold>D</bold> posterio-lateral view. Abbreviations: a = mesal process of coxa; b = falcate mesal process of coxa; k = lateral process of the distal part of telopodite; M = mesal process of the distal part of telopodite; n = notch; pf = prefemoroidal process; s = solenomere; T = telopodite.</p></caption><graphic xmlns:xlink="http://www.w3.org/1999/xlink" xlink:href="zookeys-1187-341_article-113473__-g024.jpg" position="float" orientation="portrait" xlink:type="simple" id="oo_958799.jpg"><uri content-type="original_file" xlink:type="simple">https://binary.pensoft.net/fig/958799</uri></graphic></fig></tp:treatment-sec><tp:treatment-sec sec-type="description" id="SECID0ERCDI"><title>Male sexual characters.</title><p>Leg-pairs 1 and 2 reduced and more setose than the rest (Fig. <xref ref-type="fig" rid="F23">23B</xref>), leg-pair 2 with a small anterior process and posterior opening of the gonopores. Leg-pair 7 with a short mesal triangular process and a large, rounded projection on coxa, trochanter with a smaller, rounded projection covered with setae (Fig. <xref ref-type="fig" rid="F27">27G</xref>).</p><p><bold><italic>Gonopods</italic>.</bold> Parallel (Figs <xref ref-type="fig" rid="F24">24C, D</xref>, <xref ref-type="fig" rid="F25">25</xref>). One reduced, slender, and distally uniformly setose prefemoroidal process (less than half telopodite length) (<bold><abbrev xmlns:xlink="http://www.w3.org/1999/xlink" xlink:title="prefemoroidal process 1" id="ABBRID0EPDDI" xlink:type="simple">pf1</abbrev></bold>). Coxa with a very reduced anterior lobe (<bold><abbrev xmlns:xlink="http://www.w3.org/1999/xlink" xlink:title="Coxal anterior lobe" id="ABBRID0EUDDI" xlink:type="simple">Ca</abbrev></bold>) (Fig. <xref ref-type="fig" rid="F25">25A</xref>), mesally with a triangular lobe (<bold>a</bold>) and a rudimentary posterior tooth (<bold>b</bold>) (Fig. <xref ref-type="fig" rid="F24">24D</xref>, <xref ref-type="fig" rid="F25">25B, C</xref>). Telopodite (<bold>T</bold>) with a uniformly slender stem, gently curved, distally with a broad notch (<bold>n</bold>) separating a downturned bifurcated process (Fig. <xref ref-type="fig" rid="F24">24C, D</xref>, <xref ref-type="fig" rid="F25">25</xref>) bearing the solenomere (<bold>s</bold>) and parasolenomere (<bold><abbrev xmlns:xlink="http://www.w3.org/1999/xlink" xlink:title="parasolenomere" id="ABBRID0EXEDI" xlink:type="simple">ps</abbrev></bold>), overpassing a shorter anteriorly directed process (<bold>M</bold>), and a third flattened and acuminate process (<bold>k</bold>) emerging laterally.</p><fig id="F25" position="float" orientation="portrait"><object-id xmlns:xlink="http://www.w3.org/1999/xlink" content-type="doi" xlink:type="simple">10.3897/zookeys.1187.113473.figure25</object-id><object-id xmlns:xlink="http://www.w3.org/1999/xlink" content-type="arpha" xlink:type="simple">38E48CDE-9D51-53CE-B61F-C5B4D31F3979</object-id><label>Figure 25.</label><caption><p><italic><tp:taxon-name><tp:taxon-name-part taxon-name-part-type="genus" reg="Scotopetalum">Scotopetalum</tp:taxon-name-part><tp:taxon-name-part taxon-name-part-type="species" reg="chinensis">chinensis</tp:taxon-name-part></tp:taxon-name></italic> (Stoev &amp; Geoffroy, 2004), comb. nov., male paratype (BG-<named-content xmlns:xlink="http://www.w3.org/1999/xlink" content-type="dwc:institutional_code" xlink:title="National Museum of Natural History, Bulgarian Academy of Sciences" xlink:href="http://grbio.org/institution/bulgarian-academy-sciences" xlink:type="simple">NMNHS</named-content>-INV-000000006262 <named-content xmlns:xlink="http://www.w3.org/1999/xlink" content-type="dwc:institutional_code" xlink:title="National Museum of Natural History, Bulgarian Academy of Sciences" xlink:href="http://grbio.org/institution/bulgarian-academy-sciences" xlink:type="simple">NMNHS</named-content>) gonopods <bold>A</bold> left gonopod, anterior view <bold>B</bold> both gonopods lateral view <bold>C</bold> left gonopod, lateral view <bold>D</bold> both gonopods posterior view. Abbreviations: a =mesal process of coxa; b = falcate mesal process of coxa; <abbrev xmlns:xlink="http://www.w3.org/1999/xlink" xlink:title="Coxal anterior lobe" id="ABBRID0ECGDI" xlink:type="simple">Ca</abbrev> = anterior lobe of coxa; k = lateral process of the distal part of telopodite; M = mesal process of the distal part of telopodite; n = notch; pf = prefemoroidal process; <abbrev xmlns:xlink="http://www.w3.org/1999/xlink" xlink:title="parasolenomere" id="ABBRID0EGGDI" xlink:type="simple">ps</abbrev> = parasolenomere; s = solenomere; T = telopodite.</p></caption><graphic xmlns:xlink="http://www.w3.org/1999/xlink" xlink:href="zookeys-1187-341_article-113473__-g025.jpg" position="float" orientation="portrait" xlink:type="simple" id="oo_958800.jpg"><uri content-type="original_file" xlink:type="simple">https://binary.pensoft.net/fig/958800</uri></graphic></fig><fig id="F26" position="float" orientation="portrait"><object-id xmlns:xlink="http://www.w3.org/1999/xlink" content-type="doi" xlink:type="simple">10.3897/zookeys.1187.113473.figure26</object-id><object-id xmlns:xlink="http://www.w3.org/1999/xlink" content-type="arpha" xlink:type="simple">1A3B3620-E61C-5D0A-8276-04C04B986F11</object-id><label>Figure 26.</label><caption><p>Modifications on leg-pair 6 and leg-pair 7 in adult males of species of <tp:taxon-name><tp:taxon-name-part taxon-name-part-type="family">Paracortinidae</tp:taxon-name-part></tp:taxon-name><bold>A, B</bold><italic><tp:taxon-name><tp:taxon-name-part taxon-name-part-type="genus" reg="Angulifemur">Angulifemur</tp:taxon-name-part><tp:taxon-name-part taxon-name-part-type="species" reg="unidigitis">unidigitis</tp:taxon-name-part></tp:taxon-name></italic> Zhang, 1997, male <bold>A</bold> leg pair 6 <bold>B</bold> leg 7 <bold>C</bold><italic><tp:taxon-name><tp:taxon-name-part taxon-name-part-type="genus" reg="Paracortina">Paracortina</tp:taxon-name-part><tp:taxon-name-part taxon-name-part-type="species" reg="multisegmentata">multisegmentata</tp:taxon-name-part></tp:taxon-name></italic> Stoev &amp; Geoffroy, 2004, male paratype leg pair 7 <bold>D, E</bold><italic><tp:taxon-name><tp:taxon-name-part taxon-name-part-type="genus" reg="Paracortina">Paracortina</tp:taxon-name-part><tp:taxon-name-part taxon-name-part-type="species" reg="thallina">thallina</tp:taxon-name-part></tp:taxon-name></italic> (Wang &amp; Zhang, 1993), male <bold>D</bold> leg pair 6 <bold>E</bold> leg pair 7. Abbreviations: c = coxa; <abbrev xmlns:xlink="http://www.w3.org/1999/xlink" xlink:title="prefemur" id="ABBRID0ELIDI" xlink:type="simple">pr</abbrev> = prefemur; <abbrev xmlns:xlink="http://www.w3.org/1999/xlink" xlink:title="trochanter" id="ABBRID0EPIDI" xlink:type="simple">tr</abbrev> = trochanter.</p></caption><graphic xmlns:xlink="http://www.w3.org/1999/xlink" xlink:href="zookeys-1187-341_article-113473__-g026.jpg" position="float" orientation="portrait" xlink:type="simple" id="oo_958801.jpg"><uri content-type="original_file" xlink:type="simple">https://binary.pensoft.net/fig/958801</uri></graphic></fig><fig id="F27" position="float" orientation="portrait"><object-id xmlns:xlink="http://www.w3.org/1999/xlink" content-type="doi" xlink:type="simple">10.3897/zookeys.1187.113473.figure27</object-id><object-id xmlns:xlink="http://www.w3.org/1999/xlink" content-type="arpha" xlink:type="simple">3360BEF7-1FE3-5809-B981-B07143F092F2</object-id><label>Figure 27.</label><caption><p>Modifications on leg-pair 6 and leg-pair 7 in adult males of species of <tp:taxon-name><tp:taxon-name-part taxon-name-part-type="family">Paracortinidae</tp:taxon-name-part></tp:taxon-name><bold>A, B</bold><italic><tp:taxon-name><tp:taxon-name-part taxon-name-part-type="genus" reg="Paracortina">Paracortina</tp:taxon-name-part><tp:taxon-name-part taxon-name-part-type="species" reg="viriosa">viriosa</tp:taxon-name-part></tp:taxon-name></italic> (Wang &amp; Zhang, 1993), male <bold>A</bold> leg pair 6 <bold>B</bold> leg pair 7 <bold>C, D</bold><italic><tp:taxon-name><tp:taxon-name-part taxon-name-part-type="genus" reg="Paracortina">Paracortina</tp:taxon-name-part><tp:taxon-name-part taxon-name-part-type="species" reg="voluta">voluta</tp:taxon-name-part></tp:taxon-name></italic> Wang &amp; Zhang, 1993, male <bold>C</bold> leg pair 6 <bold>D</bold> leg pair 7 <bold>E</bold><italic><tp:taxon-name><tp:taxon-name-part taxon-name-part-type="genus" reg="Paracortina">Paracortina</tp:taxon-name-part><tp:taxon-name-part taxon-name-part-type="species" reg="asciformis">asciformis</tp:taxon-name-part></tp:taxon-name></italic> Akkari &amp; Stoev, sp. nov., male holotype, leg pair 7 <bold>F</bold><italic><tp:taxon-name><tp:taxon-name-part taxon-name-part-type="genus" reg="Paracortina">Paracortina</tp:taxon-name-part><tp:taxon-name-part taxon-name-part-type="species" reg="kabaki">kabaki</tp:taxon-name-part></tp:taxon-name></italic> Akkari &amp; Stoev, sp. nov., male holotype, leg pair 7 <bold>G</bold><italic><tp:taxon-name><tp:taxon-name-part taxon-name-part-type="genus" reg="Scotopetalum">Scotopetalum</tp:taxon-name-part><tp:taxon-name-part taxon-name-part-type="species" reg="chinensis">chinensis</tp:taxon-name-part></tp:taxon-name></italic> (Stoev &amp; Geoffroy, 2004) comb. nov., male paratype, leg pair 7. Abbreviations: c = coxa; <abbrev xmlns:xlink="http://www.w3.org/1999/xlink" xlink:title="prefemur" id="ABBRID0EOLDI" xlink:type="simple">pr</abbrev> = prefemur; <abbrev xmlns:xlink="http://www.w3.org/1999/xlink" xlink:title="trochanter" id="ABBRID0ESLDI" xlink:type="simple">tr</abbrev> = trochanter.</p></caption><graphic xmlns:xlink="http://www.w3.org/1999/xlink" xlink:href="zookeys-1187-341_article-113473__-g027.jpg" position="float" orientation="portrait" xlink:type="simple" id="oo_958802.jpg"><uri content-type="original_file" xlink:type="simple">https://binary.pensoft.net/fig/958802</uri></graphic></fig></tp:treatment-sec><tp:treatment-sec sec-type="distribution" id="SECID0E2LDI"><title>Distribution.</title><p>Known from the caves Ke Ma Dong (Grotte du Brouillard Matinal), Liao Jun Dong (Tourist cave) and Da Hei Dong (Grande Grotte Noirre) in Zhen Xiong County, Yunnan, China.</p></tp:treatment-sec><tp:treatment-sec><!--Section generated to contain objects referenced in tp:taxon-treatment.--><fig id="F28" position="float" orientation="portrait"><object-id xmlns:xlink="http://www.w3.org/1999/xlink" content-type="doi" xlink:type="simple">10.3897/zookeys.1187.113473.figure28</object-id><object-id xmlns:xlink="http://www.w3.org/1999/xlink" content-type="arpha" xlink:type="simple">2261BB75-6C89-5DA1-A179-5AF2EEA64F72</object-id><label>Figure 28.</label><caption><p>Distribution map of <tp:taxon-name><tp:taxon-name-part taxon-name-part-type="family">Paracortinidae</tp:taxon-name-part></tp:taxon-name> in China and Vietnam.</p></caption><graphic xmlns:xlink="http://www.w3.org/1999/xlink" xlink:href="zookeys-1187-341_article-113473__-g028.jpg" position="float" orientation="portrait" xlink:type="simple" id="oo_958803.jpg"><uri content-type="original_file" xlink:type="simple">https://binary.pensoft.net/fig/958803</uri></graphic></fig></tp:treatment-sec><ref-list><ref id="B21"><mixed-citation xmlns:xlink="http://www.w3.org/1999/xlink" xlink:type="simple"><person-group><name name-style="western"><surname>Stoev</surname><given-names>P</given-names></name><name name-style="western"><surname>Geoffroy</surname><given-names>JJ</given-names></name></person-group> (<year>2004</year>) <article-title>Review of the millipede family <tp:taxon-name><tp:taxon-name-part taxon-name-part-type="family">Paracortinidae</tp:taxon-name-part></tp:taxon-name> Wang &amp; Zhang, 1993 (<tp:taxon-name><tp:taxon-name-part taxon-name-part-type="class">Diplopoda</tp:taxon-name-part></tp:taxon-name>: <tp:taxon-name><tp:taxon-name-part taxon-name-part-type="order">Callipodida</tp:taxon-name-part></tp:taxon-name>).</article-title><source>Acta Arachnologica</source><volume>53</volume>(<issue>2</issue>): <fpage>93</fpage>–<lpage>103</lpage>. <ext-link xlink:href="10.2476/asjaa.53.93" ext-link-type="doi" xlink:type="simple">https://doi.org/10.2476/asjaa.53.93</ext-link></mixed-citation></ref></ref-list></tp:taxon-treatment>
